# Supplementary material for: Identification of exosomal miRNAs associated with the anthracycline-induced liver injury in postoperative breast cancer patients by small RNA sequencing
Source: PeerJ. 2020 Apr 24;8:e9021. doi: 10.7717/peerj.9021 (PMC7185038; doi:10.7717/peerj.9021)
Supplement: Data S1 [file peerj-08-9021-s003.xlsx]

## Sheet: patient information
group	ID	age	ALT(before)	ALT(after)
1	A12-04	51	18	23
1	A12-08	58	27	32
2	A12-01	31	24	68
2	A12-03	45	10	65
2	A12-05	44	38	55
2	A12-07	59	26	56
2	A12-10	56	31	78

## Sheet: miRNA counts
ID	A12-04	A12-08	A12-01	A12-03	A12-05	A12-07	A12-10
hsa-let-7a-2-3p	0	3	0	0	0	10	0
hsa-let-7a-3p	757	879	477	300	654	1219	1235
hsa-let-7a-5p	93058	109961	86159	114483	69531	174254	73467
hsa-let-7b-3p	1005	1012	641	602	613	1280	505
hsa-let-7b-5p	275983	268800	297463	274887	274935	462872	242421
hsa-let-7c-3p	25	17	26	29	24	25	12
hsa-let-7c-5p	329703	328141	344940	337534	310666	559923	280078
hsa-let-7d-3p	33644	45530	40459	25814	33984	63448	24742
hsa-let-7d-5p	34944	44630	39327	34305	27589	61113	31144
hsa-let-7e-3p	67	33	17	13	11	29	12
hsa-let-7e-5p	54997	58198	47696	61351	35915	98778	36592
hsa-let-7f-1-3p	204	225	97	64	106	240	199
hsa-let-7f-2-3p	729	857	445	287	577	1158	1196
hsa-let-7f-5p	84680	102687	78545	98739	61829	159276	64690
hsa-let-7g-3p	20	22	0	0	8	21	15
hsa-let-7g-5p	152526	187645	163843	127628	138801	246941	153373
hsa-let-7i-3p	242	411	92	48	102	416	328
hsa-let-7i-5p	672400	600260	619009	453683	997246	953052	859357
hsa-miR-1-3p	483	757	774	267	4941	958	4288
hsa-miR-100-5p	58851	159139	63251	149483	92355	154550	78086
hsa-miR-101-3p	87797	116954	54436	43812	113040	126502	163392
hsa-miR-101-5p	24	17	0	2	25	46	27
hsa-miR-103a-2-5p	0	3	0	3	1	1	0
hsa-miR-103a-3p	6993	9850	5744	5186	4902	8621	8419
hsa-miR-105-5p	0	0	5	0	0	5	0
hsa-miR-106a-3p	26	12	0	16	0	35	27
hsa-miR-106a-5p	3208	3809	1749	2017	2375	4348	2778
hsa-miR-106b-3p	20688	30140	9819	14786	16119	22212	15301
hsa-miR-106b-5p	2114	2725	1232	1092	1880	2714	3591
hsa-miR-107	6993	9844	5744	5185	4902	8621	8419
hsa-miR-10a-3p	545	740	205	95	291	868	333
hsa-miR-10a-5p	137464	153003	46320	43610	90432	232662	74504
hsa-miR-10b-3p	606	754	208	203	328	1169	435
hsa-miR-10b-5p	137471	152999	46320	43610	90415	232675	74504
hsa-miR-1178-3p	2	0	0	0	0	5	0
hsa-miR-1180-3p	3818	4493	3542	3659	3021	6495	2785
hsa-miR-1180-5p	0	1	0	0	0	0	0
hsa-miR-1185-1-3p	32	64	18	13	134	58	159
hsa-miR-1185-2-3p	32	64	18	13	134	58	159
hsa-miR-1185-5p	0	0	0	0	0	0	0
hsa-miR-1193	0	0	0	0	14	0	3
hsa-miR-1197	12	6	0	0	31	0	0
hsa-miR-122-3p	96	47	52	1810	46	62	44
hsa-miR-122-5p	1286648	4108024	6585690	11810765	3238614	4893308	1122850
hsa-miR-1224-5p	19	57	68	66	40	50	41
hsa-miR-1225-5p	2	2	2	0	1	0	6
hsa-miR-1226-3p	33	24	24	20	21	76	33
hsa-miR-1226-5p	8	8	5	1	0	11	0
hsa-miR-1227-3p	0	0	0	5	0	0	2
hsa-miR-1228-3p	5	11	10	13	0	29	8
hsa-miR-1228-5p	220	213	163	107	240	1496	134
hsa-miR-1229-3p	14	8	32	13	17	10	0
hsa-miR-1229-5p	0	0	0	0	0	0	0
hsa-miR-1233-3p	4	0	0	1	0	0	4
hsa-miR-1234-3p	5	6	0	1	4	2	4
hsa-miR-1236-3p	0	0	0	0	4	7	0
hsa-miR-1236-5p	4	4	0	2	0	0	0
hsa-miR-1237-3p	0	1	7	0	3	0	0
hsa-miR-1238-3p	17	9	11	3	5	17	1
hsa-miR-124-3p	2	1	0	1	6	0	3
hsa-miR-1246	168	223	385	103	401	574	268
hsa-miR-1247-3p	11	1	0	0	4	0	0
hsa-miR-1247-5p	0	2	4	1	6	18	0
hsa-miR-1249-3p	29	30	78	38	43	15	7
hsa-miR-1249-5p	0	0	0	2	0	0	0
hsa-miR-1250-5p	53	22	41	28	96	111	152
hsa-miR-1251-5p	0	6	0	0	0	0	0
hsa-miR-1252-5p	0	3	0	0	0	0	4
hsa-miR-1254	45	62	23	40	15	63	14
hsa-miR-1255a	2	43	21	10	14	71	14
hsa-miR-1255b-5p	530	489	368	226	335	656	328
hsa-miR-1256	3	4	8	2	16	11	11
hsa-miR-1258	1	11	5	11	0	13	4
hsa-miR-125a-3p	391	321	209	177	301	657	172
hsa-miR-125a-5p	37365	32451	19389	18028	24815	64745	19273
hsa-miR-125b-1-3p	38	66	49	153	61	62	34
hsa-miR-125b-2-3p	238	475	297	705	320	589	281
hsa-miR-125b-5p	3007	5983	4034	8428	3264	6058	2938
hsa-miR-126-3p	1080848	652987	305463	298352	931411	1748149	978308
hsa-miR-126-5p	8547	6260	3558	2476	8291	12298	13651
hsa-miR-1260a	0	0	0	0	0	0	0
hsa-miR-1260b	12	4	21	19	11	0	56
hsa-miR-1262	19	20	22	13	11	27	10
hsa-miR-1266-5p	0	10	0	3	8	0	3
hsa-miR-1267	0	0	0	0	0	0	0
hsa-miR-1268a	36	35	9	17	23	49	28
hsa-miR-1268b	38	36	17	17	23	57	28
hsa-miR-1269a	0	0	1	3	0	6	0
hsa-miR-1269b	0	0	1	3	0	6	0
hsa-miR-127-3p	565	646	177	450	2676	1263	1601
hsa-miR-127-5p	13	68	29	5	98	51	90
hsa-miR-1270	22	24	65	24	31	41	6
hsa-miR-1271-3p	0	2	0	0	0	0	0
hsa-miR-1271-5p	123	118	67	31	87	254	160
hsa-miR-1273a	5	15	21	3	1	6	18
hsa-miR-1273c	13	35	27	11	9	48	47
hsa-miR-1273d	7	27	12	7	2	29	16
hsa-miR-1273e	0	5	0	2	0	1	1
hsa-miR-1273f	4	28	4	1	4	6	6
hsa-miR-1273g-3p	1	7	14	5	5	2	3
hsa-miR-1273g-5p	0	0	6	2	0	0	0
hsa-miR-1273h-3p	1136	1024	438	498	1313	1323	744
hsa-miR-1273h-5p	301	248	154	152	260	300	346
hsa-miR-1275	0	0	0	0	1	1	0
hsa-miR-1276	3	6	4	2	0	0	4
hsa-miR-1277-3p	53	55	31	23	98	135	149
hsa-miR-1277-5p	136	68	29	36	218	185	340
hsa-miR-1278	195	294	124	128	335	440	431
hsa-miR-128-1-5p	24	15	6	10	22	21	17
hsa-miR-128-2-5p	0	0	0	4	1	0	0
hsa-miR-128-3p	61840	69709	34062	32928	100431	93684	98104
hsa-miR-1283	1	3	0	0	0	0	0
hsa-miR-1284	466	606	206	238	140	308	199
hsa-miR-1285-3p	397	875	415	344	378	806	561
hsa-miR-1285-5p	2	13	14	17	31	44	0
hsa-miR-1286	3	0	0	0	0	0	0
hsa-miR-1287-5p	279	302	128	328	323	430	383
hsa-miR-1288-3p	14	37	15	13	25	55	48
hsa-miR-1289	16	7	5	1	14	16	11
hsa-miR-129-1-3p	0	7	0	2	0	1	0
hsa-miR-129-2-3p	0	7	0	2	0	1	0
hsa-miR-129-5p	248	140	92	65	95	358	145
hsa-miR-1290	8	1	0	0	0	13	4
hsa-miR-1291	0	3	17	1	0	4	0
hsa-miR-1292-3p	0	2	0	3	0	0	1
hsa-miR-1292-5p	162	185	201	171	153	235	127
hsa-miR-1293	0	0	0	0	2	0	0
hsa-miR-1294	397	441	287	244	275	388	384
hsa-miR-1295a	6	20	0	7	0	33	0
hsa-miR-1295b-3p	6	20	17	3	3	23	3
hsa-miR-1295b-5p	0	0	2	25	0	0	0
hsa-miR-1296-5p	27	47	0	15	38	20	40
hsa-miR-1298-3p	0	0	0	0	0	0	0
hsa-miR-1298-5p	24	29	28	29	77	20	23
hsa-miR-1299	20	104	396	144	574	969	3245
hsa-miR-1301-3p	1834	1487	1659	864	2262	2587	1409
hsa-miR-1303	180	547	526	537	144	535	279
hsa-miR-1304-3p	3	3	0	0	182	0	0
hsa-miR-1304-5p	236	147	79	58	252	96	94
hsa-miR-1306-3p	220	207	175	149	350	193	164
hsa-miR-1306-5p	36	78	119	96	44	70	29
hsa-miR-1307-3p	20275	21447	15463	14475	16298	29596	18119
hsa-miR-1307-5p	312	674	117	139	218	670	825
hsa-miR-130a-3p	719	1040	374	281	588	754	946
hsa-miR-130b-3p	355	918	178	139	183	332	355
hsa-miR-130b-5p	2948	2772	1106	1807	4390	2672	3083
hsa-miR-132-3p	76	228	51	37	104	220	140
hsa-miR-132-5p	279	398	133	86	257	405	255
hsa-miR-1323	229	155	49	22	32	169	57
hsa-miR-133a-3p	30	35	18	6	271	37	566
hsa-miR-133a-5p	0	0	0	0	1	0	2
hsa-miR-133b	0	1	0	0	11	4	22
hsa-miR-134-3p	0	0	0	0	0	0	0
hsa-miR-134-5p	706	1298	387	728	4681	1198	2867
hsa-miR-1343-3p	56	61	86	75	50	122	46
hsa-miR-1343-5p	0	6	0	4	0	0	0
hsa-miR-135a-3p	11	1	6	11	21	11	6
hsa-miR-135a-5p	23	26	10	6	9	43	14
hsa-miR-135b-5p	23	26	10	6	9	43	14
hsa-miR-136-3p	33	111	12	29	302	102	300
hsa-miR-136-5p	21	26	0	9	152	54	86
hsa-miR-138-1-3p	0	0	0	0	0	7	0
hsa-miR-138-5p	1	1	0	0	0	0	0
hsa-miR-139-3p	3803	1150	2344	1975	4106	6404	2351
hsa-miR-139-5p	20381	12438	5570	6345	12938	35690	11202
hsa-miR-140-3p	39639	47056	18099	17022	25848	39221	33864
hsa-miR-140-5p	2722	4538	1562	1419	2327	4732	2367
hsa-miR-141-3p	343	1461	556	298	1293	735	790
hsa-miR-141-5p	0	0	1	0	0	4	4
hsa-miR-142-3p	5502	8452	4242	4043	5115	16822	5438
hsa-miR-142-5p	109923	108743	46058	34073	71681	162771	139004
hsa-miR-143-3p	89226	155396	43831	44931	70669	76986	98903
hsa-miR-143-5p	209	326	69	69	91	87	115
hsa-miR-144-3p	13873	14489	3550	8699	13252	24543	24067
hsa-miR-144-5p	5243	8811	2021	7082	6371	17223	6641
hsa-miR-145-3p	2991	6720	2200	1323	2903	3977	3363
hsa-miR-145-5p	26	74	9	24	172	45	7
hsa-miR-1468-5p	237	312	265	434	333	547	240
hsa-miR-146a-3p	167	258	1	81	11	1401	1120
hsa-miR-146a-5p	65419	124356	49143	23430	82115	165685	128165
hsa-miR-146b-3p	397	480	318	345	351	830	274
hsa-miR-146b-5p	40589	40770	27958	31257	51843	92019	44085
hsa-miR-147a	21	73	48	18	54	54	29
hsa-miR-147b	21	75	48	18	54	54	29
hsa-miR-148a-3p	1231930	2139711	868593	1406066	1786194	1616807	1177594
hsa-miR-148a-5p	2541	3097	922	3687	2454	2432	2732
hsa-miR-148b-3p	57511	51874	27336	22511	92597	68061	99386
hsa-miR-148b-5p	240	333	178	249	271	492	315
hsa-miR-149-5p	14	13	4	35	17	50	11
hsa-miR-150-3p	699	804	488	568	639	2184	301
hsa-miR-150-5p	5788	5937	4597	5527	4748	19308	3355
hsa-miR-151a-3p	191250	112501	82023	72929	445847	245572	436439
hsa-miR-151a-5p	508	326	182	386	576	857	871
hsa-miR-151b	409	233	152	222	467	568	804
hsa-miR-152-3p	3811	4185	2225	2978	4919	5611	6023
hsa-miR-152-5p	25	11	12	15	60	29	29
hsa-miR-153-3p	0	0	0	0	0	0	1
hsa-miR-1537-3p	0	9	1	1	0	0	3
hsa-miR-1537-5p	0	3	3	0	0	0	0
hsa-miR-1538	34	37	4	29	25	42	24
hsa-miR-154-5p	0	11	0	7	11	4	8
hsa-miR-155-5p	4111	3452	2495	2290	2879	10252	2858
hsa-miR-15a-3p	0	0	0	0	0	2	0
hsa-miR-15a-5p	1229	1774	1212	663	820	1276	2963
hsa-miR-15b-3p	2595	3634	1448	1362	1825	3253	3078
hsa-miR-15b-5p	1173	1706	1017	697	1008	1291	2628
hsa-miR-16-1-3p	34	10	1	4	10	34	14
hsa-miR-16-2-3p	69516	83423	36151	38684	40656	89491	74947
hsa-miR-16-5p	22157	23375	13555	9625	11536	20505	19820
hsa-miR-17-3p	67	117	46	85	86	192	114
hsa-miR-17-5p	3280	3903	1786	2103	2386	4497	2818
hsa-miR-181a-2-3p	845	1040	393	716	844	2044	896
hsa-miR-181a-3p	729	669	210	172	318	1083	723
hsa-miR-181a-5p	21475	30675	9348	8862	14378	40184	24339
hsa-miR-181b-2-3p	3	6	6	0	2	9	8
hsa-miR-181b-3p	2	5	6	0	2	8	6
hsa-miR-181b-5p	2327	3685	1162	1020	1502	3999	1933
hsa-miR-181c-3p	141	109	25	52	135	104	231
hsa-miR-181c-5p	76	37	35	14	50	76	203
hsa-miR-181d-3p	0	1	0	3	0	0	2
hsa-miR-181d-5p	2324	3664	1167	1006	1499	3948	1925
hsa-miR-182-3p	8	16	1	1	9	15	32
hsa-miR-182-5p	13238	10491	5059	15601	9160	12618	5700
hsa-miR-1827	28	28	18	21	27	56	43
hsa-miR-183-3p	14	7	0	12	20	22	8
hsa-miR-183-5p	17383	13782	7354	21329	15695	21363	9338
hsa-miR-184	55	55	46	63	1907	75	96
hsa-miR-185-3p	567	755	371	399	579	914	1014
hsa-miR-185-5p	85143	157219	85858	75927	123139	148018	72378
hsa-miR-186-3p	0	0	0	0	0	3	0
hsa-miR-186-5p	18729	29544	14969	9637	16027	32588	21908
hsa-miR-187-3p	21	2	2	2	0	14	7
hsa-miR-187-5p	0	1	2	1	4	0	7
hsa-miR-188-5p	67	190	49	26	33	71	110
hsa-miR-18a-3p	386	602	295	311	237	647	252
hsa-miR-18a-5p	165	196	95	134	169	252	184
hsa-miR-18b-3p	0	2	0	0	0	8	0
hsa-miR-18b-5p	165	196	95	133	168	252	184
hsa-miR-1908-3p	8	6	0	8	3	0	0
hsa-miR-1908-5p	885	908	794	698	1243	872	1074
hsa-miR-1909-3p	2	0	0	0	0	1	0
hsa-miR-1909-5p	8	7	0	6	0	0	0
hsa-miR-190a-3p	0	0	0	4	0	0	0
hsa-miR-190a-5p	2	12	9	4	7	0	10
hsa-miR-190b	54	68	44	17	32	47	14
hsa-miR-191-3p	507	558	226	237	481	504	341
hsa-miR-191-5p	74015	68228	38974	51613	60476	86823	47124
hsa-miR-1910-3p	2	25	13	14	17	0	2
hsa-miR-1910-5p	5	49	36	12	7	20	0
hsa-miR-1911-3p	0	0	5	0	0	0	0
hsa-miR-1911-5p	0	0	0	1	0	0	0
hsa-miR-1912	0	12	0	0	0	0	0
hsa-miR-1914-3p	0	0	4	0	0	0	5
hsa-miR-1914-5p	4	11	19	9	12	34	10
hsa-miR-192-3p	0	0	0	0	0	0	0
hsa-miR-192-5p	35747	62564	52332	270621	58835	81882	39992
hsa-miR-193a-3p	9	3	0	4	0	12	5
hsa-miR-193a-5p	7193	15983	8544	4566	4189	12931	2837
hsa-miR-193b-3p	18	53	46	114	19	69	24
hsa-miR-193b-5p	193	462	478	476	399	1197	212
hsa-miR-194-3p	14	7	33	196	7	38	5
hsa-miR-194-5p	4061	9747	5598	15077	6322	8881	5791
hsa-miR-195-3p	848	592	214	359	461	1064	328
hsa-miR-195-5p	285	238	119	98	242	420	214
hsa-miR-196a-5p	137	233	159	85	213	351	177
hsa-miR-196b-3p	0	0	0	0	0	0	0
hsa-miR-196b-5p	137	232	159	84	211	347	177
hsa-miR-197-3p	1766	2003	1598	1701	1153	1643	772
hsa-miR-197-5p	30	34	8	8	18	22	6
hsa-miR-1976	80	89	123	58	55	47	49
hsa-miR-199a-3p	7383	7214	3124	2543	9564	10347	15100
hsa-miR-199a-5p	7376	4025	2522	1729	14008	9002	17498
hsa-miR-199b-3p	7383	7214	3124	2543	9564	10347	15100
hsa-miR-199b-5p	408	728	330	423	173	357	179
hsa-miR-19a-3p	460	795	266	183	346	677	473
hsa-miR-19b-1-5p	0	0	0	2	16	0	0
hsa-miR-19b-3p	449	770	256	173	306	658	463
hsa-miR-200a-3p	464	1776	764	599	1597	1153	1062
hsa-miR-200a-5p	16	23	38	36	80	73	47
hsa-miR-200b-3p	248	400	337	452	528	579	338
hsa-miR-200b-5p	57	17	127	97	75	69	52
hsa-miR-200c-3p	547	630	553	437	753	1050	644
hsa-miR-202-3p	9	5	13	9	0	0	19
hsa-miR-202-5p	11	12	0	0	75	0	7
hsa-miR-203a-3p	304	206	213	410	182	278	194
hsa-miR-203b-3p	0	7	0	0	0	0	0
hsa-miR-204-3p	59	109	91	91	141	241	86
hsa-miR-204-5p	616	379	395	785	275	1060	242
hsa-miR-205-5p	50	51	158	20	22	149	44
hsa-miR-206	188	236	114	87	269	603	426
hsa-miR-208a-3p	0	0	0	0	0	0	0
hsa-miR-208b-3p	3	0	0	2	0	9	3
hsa-miR-20a-3p	0	12	0	5	0	12	5
hsa-miR-20a-5p	9779	12771	6660	5681	6615	12570	9670
hsa-miR-20b-3p	40	40	17	8	28	122	34
hsa-miR-20b-5p	931	1323	759	697	627	1844	863
hsa-miR-21-3p	580	610	174	145	533	710	829
hsa-miR-21-5p	415821	540725	302453	271171	469688	944833	574611
hsa-miR-210-3p	141	389	165	149	238	442	346
hsa-miR-210-5p	0	0	0	2	0	0	0
hsa-miR-211-3p	3	2	0	0	1	0	3
hsa-miR-211-5p	0	0	5	0	3	0	0
hsa-miR-2110	3646	5103	5278	3153	3091	4678	2542
hsa-miR-2115-3p	385	710	129	109	37	161	40
hsa-miR-2115-5p	258	442	62	40	66	90	46
hsa-miR-2116-3p	55	22	36	9	10	26	12
hsa-miR-2116-5p	1	0	0	0	0	0	0
hsa-miR-212-3p	0	0	0	3	0	0	0
hsa-miR-212-5p	36	51	4	13	27	55	13
hsa-miR-214-3p	167	121	63	61	180	342	71
hsa-miR-214-5p	74	152	28	33	57	205	67
hsa-miR-215-3p	3	0	8	0	22	0	0
hsa-miR-215-5p	5541	9907	5890	16047	13174	10676	9659
hsa-miR-216a-3p	0	5	0	0	0	0	0
hsa-miR-216a-5p	0	8	0	3	0	19	1
hsa-miR-216b-5p	11	42	13	29	33	45	10
hsa-miR-217	14	35	0	2	8	28	21
hsa-miR-218-5p	209	175	49	58	283	465	64
hsa-miR-219a-1-3p	46	41	9	14	41	66	45
hsa-miR-219a-2-3p	0	0	7	3	2	0	0
hsa-miR-219a-5p	5	3	0	0	0	0	0
hsa-miR-219b-3p	1	0	0	0	0	0	0
hsa-miR-219b-5p	17	11	6	3	9	10	10
hsa-miR-22-3p	85198	170883	74870	50199	89507	203048	149073
hsa-miR-22-5p	7230	13680	7055	4945	9519	20131	12104
hsa-miR-221-3p	32085	61345	13501	12576	22432	37099	33526
hsa-miR-221-5p	405	473	176	262	305	657	402
hsa-miR-222-3p	42301	45842	14325	24651	26482	51816	22213
hsa-miR-222-5p	19	19	10	17	25	30	5
hsa-miR-223-3p	5240	5739	1825	2208	3925	5013	4877
hsa-miR-223-5p	59946	82205	33528	31435	30847	39219	20153
hsa-miR-224-3p	8	0	0	2	16	1	6
hsa-miR-224-5p	5535	2091	4775	3387	14058	6477	3471
hsa-miR-2276-3p	5	10	13	4	2	4	11
hsa-miR-2277-3p	5	13	3	5	2	0	0
hsa-miR-2277-5p	14	10	18	20	11	20	3
hsa-miR-2278	1	16	0	0	0	0	0
hsa-miR-2355-3p	576	453	284	155	775	461	811
hsa-miR-2355-5p	7	2	0	0	15	7	13
hsa-miR-23a-3p	6344	6634	1550	2020	1881	4568	3165
hsa-miR-23a-5p	445	410	120	150	131	313	194
hsa-miR-23b-3p	6315	6609	1567	2202	1824	4556	3156
hsa-miR-23b-5p	267	362	364	257	264	487	159
hsa-miR-23c	763	452	96	405	108	371	286
hsa-miR-24-1-5p	614	504	202	421	310	653	581
hsa-miR-24-2-5p	2264	2093	946	828	1750	3677	2187
hsa-miR-24-3p	60732	75790	26260	26567	47480	66730	47115
hsa-miR-2467-3p	0	1	0	0	12	2	0
hsa-miR-2467-5p	0	0	0	1	0	0	0
hsa-miR-25-3p	125675	209276	124024	107799	132200	191909	167965
hsa-miR-25-5p	390	919	344	442	208	1048	210
hsa-miR-2681-3p	0	0	0	0	0	0	2
hsa-miR-2681-5p	0	0	0	1	0	4	0
hsa-miR-2682-5p	0	2	0	0	0	0	0
hsa-miR-26a-1-3p	41	20	4	9	60	48	74
hsa-miR-26a-2-3p	53	45	25	13	39	186	27
hsa-miR-26a-5p	277165	195164	131057	223681	292590	495865	269898
hsa-miR-26b-3p	285	215	120	79	184	235	332
hsa-miR-26b-5p	56297	49348	32269	40901	42937	83938	52595
hsa-miR-27a-3p	118923	156002	63422	54981	79610	172820	114799
hsa-miR-27a-5p	2300	2479	862	1731	887	3765	759
hsa-miR-27b-3p	120904	157316	64164	58787	81426	175630	116726
hsa-miR-27b-5p	165	64	107	227	92	167	80
hsa-miR-28-3p	5978	6302	5262	7146	9851	10452	11638
hsa-miR-28-5p	1566	1426	855	1508	2726	2920	4047
hsa-miR-296-3p	23	69	11	23	17	119	38
hsa-miR-296-5p	30	70	0	4	20	75	82
hsa-miR-299-3p	2	4	4	0	30	8	39
hsa-miR-29a-3p	8305	11611	4154	3637	6320	17828	8684
hsa-miR-29a-5p	0	2	7	0	0	0	0
hsa-miR-29b-1-5p	20	26	8	13	2	68	13
hsa-miR-29b-2-5p	30	21	20	13	2	47	3
hsa-miR-29b-3p	355	365	157	140	263	633	425
hsa-miR-29c-3p	8414	11684	4183	3668	6366	17976	8777
hsa-miR-29c-5p	64	78	56	62	48	209	121
hsa-miR-301a-3p	26	9	7	5	32	40	11
hsa-miR-301a-5p	153	138	88	61	193	175	203
hsa-miR-301b-3p	20	14	8	9	37	38	25
hsa-miR-301b-5p	3	2	0	0	7	0	8
hsa-miR-302a-5p	0	3	0	0	0	0	0
hsa-miR-3064-3p	0	6	0	0	0	0	0
hsa-miR-3064-5p	16	23	46	37	43	77	33
hsa-miR-3065-3p	5	4	0	12	0	6	0
hsa-miR-3065-5p	4	7	4	21	0	8	1
hsa-miR-3074-3p	3	2	0	1	0	0	0
hsa-miR-3074-5p	112	47	38	55	132	152	154
hsa-miR-30a-3p	7820	6633	4124	10323	9471	11158	8586
hsa-miR-30a-5p	236128	286148	122909	145337	242113	302478	226973
hsa-miR-30b-3p	122	49	59	129	148	228	66
hsa-miR-30b-5p	695	562	187	628	449	838	907
hsa-miR-30c-1-3p	129	99	62	170	123	271	74
hsa-miR-30c-2-3p	223	104	67	264	143	297	112
hsa-miR-30c-5p	7198	7210	2645	10352	4537	11027	4307
hsa-miR-30d-3p	971	743	469	709	931	1090	1087
hsa-miR-30d-5p	198309	227615	99316	123289	207398	244641	190896
hsa-miR-30e-3p	7613	6434	4037	10146	9373	10772	8433
hsa-miR-30e-5p	52118	79256	29746	28352	45353	79393	46799
hsa-miR-31-3p	0	0	0	0	0	0	0
hsa-miR-31-5p	7	17	0	4	1	27	4
hsa-miR-3115	3	12	13	2	18	23	25
hsa-miR-3116	0	0	0	0	0	5	0
hsa-miR-3117-3p	13	6	0	0	0	13	1
hsa-miR-3118	0	0	0	0	0	3	0
hsa-miR-3120-3p	370	100	98	65	291	218	482
hsa-miR-3120-5p	122	30	9	25	186	91	167
hsa-miR-3121-3p	8	33	15	6	23	6	12
hsa-miR-3122	12	0	10	0	15	10	0
hsa-miR-3124-3p	0	0	0	0	0	9	0
hsa-miR-3124-5p	46	89	19	40	48	89	73
hsa-miR-3125	15	0	0	0	0	0	5
hsa-miR-3127-3p	17	38	29	6	68	25	48
hsa-miR-3127-5p	18	51	40	21	68	54	39
hsa-miR-3128	1	9	15	1	18	26	6
hsa-miR-3129-3p	0	0	0	7	0	0	8
hsa-miR-3129-5p	0	9	5	0	8	0	9
hsa-miR-3130-3p	2	9	16	7	0	10	0
hsa-miR-3130-5p	3	1	0	0	4	0	0
hsa-miR-3131	0	21	0	0	0	1	0
hsa-miR-3133	7	3	2	2	4	6	0
hsa-miR-3135a	23	36	17	43	19	23	36
hsa-miR-3136-5p	5	11	2	4	1	27	0
hsa-miR-3137	7	0	8	9	4	21	11
hsa-miR-3138	96	40	20	18	76	155	79
hsa-miR-3139	0	3	0	13	0	0	0
hsa-miR-3140-3p	21	88	74	28	38	32	68
hsa-miR-3140-5p	0	0	3	0	0	0	0
hsa-miR-3142	0	0	0	0	0	0	0
hsa-miR-3143	215	184	69	53	41	97	201
hsa-miR-3144-3p	0	3	0	0	0	0	2
hsa-miR-3144-5p	4	5	0	6	0	12	0
hsa-miR-3145-3p	0	0	0	2	0	12	0
hsa-miR-3145-5p	0	16	0	0	0	1	0
hsa-miR-3146	9	8	8	8	8	13	0
hsa-miR-3148	8	0	0	0	0	4	0
hsa-miR-3149	11	11	16	3	5	11	9
hsa-miR-3150a-3p	0	0	3	0	6	13	2
hsa-miR-3150a-5p	44	39	36	21	38	60	16
hsa-miR-3150b-3p	48	121	81	17	27	74	35
hsa-miR-3150b-5p	6	20	0	0	0	0	0
hsa-miR-3151-5p	7	6	0	0	0	0	0
hsa-miR-3152-5p	3	5	0	0	0	0	0
hsa-miR-3154	16	18	4	15	10	10	2
hsa-miR-3155a	0	0	4	0	0	3	0
hsa-miR-3157-3p	34	97	57	29	36	87	79
hsa-miR-3157-5p	10	6	0	19	18	12	0
hsa-miR-3158-3p	1359	857	607	456	797	1069	902
hsa-miR-3158-5p	0	0	0	0	2	0	0
hsa-miR-3159	1	2	0	0	0	0	0
hsa-miR-3160-3p	0	0	0	0	0	0	5
hsa-miR-3160-5p	0	5	0	0	0	0	0
hsa-miR-3161	0	1	20	0	48	0	0
hsa-miR-3162-5p	3	8	0	0	3	0	0
hsa-miR-3163	22	41	1	23	29	20	3
hsa-miR-3164	33	18	29	12	36	44	12
hsa-miR-3165	0	4	0	2	0	11	0
hsa-miR-3166	1	0	0	0	1	0	10
hsa-miR-3170	0	0	0	0	0	0	0
hsa-miR-3173-3p	20	21	0	4	3	10	16
hsa-miR-3173-5p	141	148	225	129	83	250	111
hsa-miR-3174	10	9	21	10	28	60	30
hsa-miR-3175	14	10	8	10	0	13	6
hsa-miR-3176	49	91	1	22	17	31	34
hsa-miR-3177-3p	224	258	169	184	178	154	215
hsa-miR-3177-5p	0	0	0	0	0	0	0
hsa-miR-3179	15	10	8	10	3	14	4
hsa-miR-3180	9	10	8	5	9	19	5
hsa-miR-3180-3p	9	10	8	5	9	19	5
hsa-miR-3180-5p	1	0	3	1	0	9	0
hsa-miR-3181	0	0	2	0	0	0	0
hsa-miR-3183	7	5	5	3	3	4	0
hsa-miR-3184-3p	1	0	0	0	0	0	0
hsa-miR-3184-5p	4	0	0	0	0	0	0
hsa-miR-3186-3p	8	2	4	0	2	0	13
hsa-miR-3186-5p	4	25	2	1	2	0	0
hsa-miR-3187-3p	273	379	104	106	46	225	83
hsa-miR-3187-5p	4	8	8	3	1	22	2
hsa-miR-3188	4	11	14	1	22	5	0
hsa-miR-3190-3p	25	15	9	13	27	18	15
hsa-miR-3191-3p	8	6	9	2	15	16	6
hsa-miR-3191-5p	10	4	0	1	6	0	2
hsa-miR-3192-3p	0	0	0	0	0	13	0
hsa-miR-3192-5p	1	11	14	20	21	8	6
hsa-miR-3193	3	12	0	3	6	0	0
hsa-miR-3194-3p	5	35	3	8	11	23	35
hsa-miR-3194-5p	0	1	0	0	0	0	0
hsa-miR-3198	26	17	8	12	27	28	10
hsa-miR-3199	34	35	13	10	18	33	22
hsa-miR-32-3p	109	109	102	90	231	302	177
hsa-miR-32-5p	1806	1956	976	837	2236	3129	3443
hsa-miR-3200-3p	19	7	1	0	2	6	13
hsa-miR-3200-5p	27	49	40	24	10	16	12
hsa-miR-3202	2	7	3	4	31	22	2
hsa-miR-320a	82359	96410	89096	49542	78668	101195	60866
hsa-miR-320b	82210	96146	88863	49416	78585	100959	60827
hsa-miR-320c	4224	9768	4741	2221	3462	7570	2937
hsa-miR-320d	739	986	650	383	764	1556	660
hsa-miR-320e	1301	2882	1570	724	1259	2805	1104
hsa-miR-323a-3p	193	550	17	204	1243	375	706
hsa-miR-323a-5p	3	10	0	0	32	0	22
hsa-miR-323b-3p	165	948	57	311	1405	285	1863
hsa-miR-323b-5p	0	0	0	0	0	0	3
hsa-miR-324-3p	69	149	32	42	60	72	88
hsa-miR-324-5p	88	103	53	31	88	35	46
hsa-miR-326	305	307	86	64	245	296	958
hsa-miR-328-3p	8975	6148	6662	6035	14613	11411	11951
hsa-miR-328-5p	0	0	0	0	0	0	0
hsa-miR-329-3p	10	81	7	15	115	60	148
hsa-miR-329-5p	0	0	0	0	10	0	2
hsa-miR-330-3p	1445	1200	1090	1082	2104	2469	1879
hsa-miR-330-5p	227	376	139	147	206	482	425
hsa-miR-331-3p	59	28	41	66	90	86	93
hsa-miR-331-5p	233	317	118	132	341	549	275
hsa-miR-335-3p	1801	605	439	690	3460	2351	1437
hsa-miR-335-5p	802	1086	464	271	1104	1097	817
hsa-miR-337-3p	2	25	13	10	74	62	115
hsa-miR-337-5p	4	7	0	4	19	10	24
hsa-miR-338-3p	70	56	70	24	81	274	79
hsa-miR-338-5p	1859	2728	1865	1092	1957	3297	1906
hsa-miR-339-3p	1441	1907	584	887	1931	2289	2174
hsa-miR-339-5p	407	448	145	250	467	600	566
hsa-miR-33a-5p	45	42	30	28	78	81	108
hsa-miR-33b-3p	4	2	0	3	0	3	0
hsa-miR-33b-5p	0	1	0	4	2	1	0
hsa-miR-340-3p	832	709	571	1171	983	1601	696
hsa-miR-340-5p	9826	9536	5698	4962	17863	16418	24297
hsa-miR-342-3p	999	1059	1136	630	838	3048	871
hsa-miR-342-5p	3733	2933	3886	2251	4494	9524	3807
hsa-miR-345-3p	0	2	0	1	0	0	0
hsa-miR-345-5p	2278	6050	966	2320	1278	2696	1329
hsa-miR-346	0	0	7	8	0	12	0
hsa-miR-34a-3p	0	0	0	0	0	6	0
hsa-miR-34a-5p	64	109	84	67	61	204	89
hsa-miR-34b-3p	7	0	0	2	0	11	0
hsa-miR-34c-3p	0	0	0	0	0	4	0
hsa-miR-34c-5p	78	258	97	49	356	193	137
hsa-miR-3591-3p	0	3	0	4	0	0	0
hsa-miR-3591-5p	11	105	130	100	27	83	64
hsa-miR-3605-3p	222	162	367	190	212	338	73
hsa-miR-3605-5p	300	173	92	101	225	346	134
hsa-miR-3609	0	0	0	0	0	0	0
hsa-miR-361-3p	6395	6448	3154	4223	7123	11176	5460
hsa-miR-361-5p	2029	2561	973	898	1015	1960	993
hsa-miR-3611	4	11	0	3	8	31	18
hsa-miR-3613-3p	12	10	8	4	12	29	9
hsa-miR-3613-5p	1320	1761	962	982	1455	1711	1349
hsa-miR-3614-3p	11	0	0	7	5	9	7
hsa-miR-3614-5p	563	201	173	114	79	309	43
hsa-miR-3615	28875	21445	13717	9255	7316	13034	8003
hsa-miR-3617-5p	2	8	0	0	24	18	18
hsa-miR-3619-3p	3	13	5	3	0	9	0
hsa-miR-362-3p	4	1	0	0	1	17	19
hsa-miR-362-5p	39	38	67	51	16	119	21
hsa-miR-3620-3p	0	0	0	0	0	0	0
hsa-miR-3620-5p	0	12	0	2	1	4	1
hsa-miR-3622a-3p	4	0	0	0	0	0	0
hsa-miR-3622a-5p	0	3	12	7	6	0	4
hsa-miR-3622b-5p	0	0	0	3	0	0	0
hsa-miR-363-3p	29781	35894	18888	22500	32633	67652	39582
hsa-miR-363-5p	155	136	87	159	113	496	127
hsa-miR-3652	0	0	0	0	0	0	0
hsa-miR-3653-3p	0	0	0	0	0	0	0
hsa-miR-3656	1	4	1	1	4	5	1
hsa-miR-3659	0	3	1	0	0	10	0
hsa-miR-365a-3p	34	81	16	69	11	57	13
hsa-miR-365a-5p	5	5	24	59	15	39	4
hsa-miR-365b-3p	34	81	16	69	11	57	13
hsa-miR-365b-5p	46	52	62	54	5	47	10
hsa-miR-3660	0	4	0	0	0	0	0
hsa-miR-3661	3	0	0	12	0	7	6
hsa-miR-3663-3p	0	0	0	0	1	0	0
hsa-miR-3663-5p	6	0	0	0	0	0	0
hsa-miR-3664-3p	0	13	10	4	0	7	0
hsa-miR-3664-5p	0	2	0	1	0	0	0
hsa-miR-3667-5p	0	1	0	0	0	4	0
hsa-miR-3675-3p	5	10	2	3	0	0	0
hsa-miR-3675-5p	11	1	24	20	7	8	4
hsa-miR-3677-3p	4	9	4	3	8	5	3
hsa-miR-3678-3p	3	0	1	0	0	0	0
hsa-miR-3678-5p	0	10	0	4	4	6	4
hsa-miR-3679-3p	0	0	5	0	0	0	0
hsa-miR-3679-5p	113	169	31	113	28	248	59
hsa-miR-3680-3p	0	15	0	0	2	0	2
hsa-miR-3680-5p	2	2	0	0	3	5	0
hsa-miR-3681-5p	0	3	0	0	6	1	0
hsa-miR-3682-3p	33	26	2	17	23	27	30
hsa-miR-3683	0	6	0	0	0	0	0
hsa-miR-3684	1	8	2	3	0	5	16
hsa-miR-3685	9	23	0	0	0	1	0
hsa-miR-3686	1	0	0	0	0	0	0
hsa-miR-3687	0	1	2	0	1	0	0
hsa-miR-3688-3p	28	46	10	8	16	17	27
hsa-miR-369-3p	15	86	6	18	142	82	291
hsa-miR-369-5p	89	165	20	77	815	213	642
hsa-miR-3690	9	135	17	14	27	69	2
hsa-miR-3691-3p	0	0	0	0	5	0	0
hsa-miR-3691-5p	42	49	58	26	21	43	24
hsa-miR-3692-3p	0	0	1	1	0	0	3
hsa-miR-3692-5p	0	2	0	0	0	0	0
hsa-miR-370-3p	1676	2071	256	995	9362	2487	2620
hsa-miR-370-5p	0	1	0	6	0	8	8
hsa-miR-371a-3p	0	0	0	0	0	0	0
hsa-miR-371a-5p	7	10	2	0	0	7	5
hsa-miR-371b-5p	16	13	22	4	2	122	1
hsa-miR-372-3p	76	42	2	8	42	76	56
hsa-miR-373-3p	0	4	4	0	0	0	0
hsa-miR-374a-3p	429	627	357	507	538	1387	548
hsa-miR-374a-5p	2523	2906	1220	1881	3274	5350	5234
hsa-miR-374b-3p	32	19	29	23	49	94	71
hsa-miR-374b-5p	710	969	356	539	939	1389	1524
hsa-miR-374c-3p	5	2	3	0	3	6	3
hsa-miR-374c-5p	0	1	0	0	1	1	0
hsa-miR-375	4429	11973	10963	10586	9662	10254	5273
hsa-miR-376a-2-5p	0	0	0	0	2	0	4
hsa-miR-376a-3p	1	0	2	0	6	4	3
hsa-miR-376a-5p	1	0	0	0	2	0	2
hsa-miR-376b-3p	1	0	2	0	6	4	3
hsa-miR-376b-5p	0	5	0	0	0	7	0
hsa-miR-376c-3p	2	7	0	1	81	0	14
hsa-miR-376c-5p	0	5	0	0	0	7	0
hsa-miR-377-3p	13	20	3	10	7	6	28
hsa-miR-377-5p	0	7	1	4	15	1	20
hsa-miR-378a-3p	22319	46326	25744	56807	16627	49411	19033
hsa-miR-378a-5p	273	489	194	600	158	384	284
hsa-miR-378b	211	419	179	360	164	464	284
hsa-miR-378c	2348	4578	2698	3769	1913	5068	2640
hsa-miR-378d	520	1158	545	878	478	1250	687
hsa-miR-378e	197	399	173	349	160	450	276
hsa-miR-378f	382	823	362	698	348	889	498
hsa-miR-378g	476	1097	516	817	452	1164	631
hsa-miR-378h	80	161	61	136	71	176	127
hsa-miR-378i	2014	3809	2316	3145	1570	4194	2205
hsa-miR-378j	3	6	5	5	3	7	3
hsa-miR-379-3p	33	55	6	14	258	76	308
hsa-miR-379-5p	185	347	86	218	1375	394	834
hsa-miR-380-3p	0	0	0	0	0	0	9
hsa-miR-380-5p	2	0	0	13	1	4	1
hsa-miR-381-3p	844	2123	187	874	10682	2381	7688
hsa-miR-382-3p	85	66	2	21	275	48	342
hsa-miR-382-5p	647	1344	356	824	4793	1546	3454
hsa-miR-383-5p	0	0	0	0	0	1	0
hsa-miR-3907	3	0	0	1	0	0	3
hsa-miR-3909	848	956	274	533	276	620	124
hsa-miR-3911	8	27	0	1	0	1	0
hsa-miR-3912-3p	70	94	14	33	139	78	109
hsa-miR-3913-3p	0	0	0	0	0	1	0
hsa-miR-3913-5p	117	104	67	52	66	106	160
hsa-miR-3914	0	1	0	0	0	0	0
hsa-miR-3916	0	3	2	0	0	0	0
hsa-miR-3918	23	17	2	0	7	19	4
hsa-miR-3920	35	0	0	0	38	10	16
hsa-miR-3922-3p	0	0	0	0	4	12	0
hsa-miR-3925-5p	7	0	0	0	0	0	0
hsa-miR-3928-3p	81	88	54	70	62	78	54
hsa-miR-3928-5p	4	0	6	0	0	0	0
hsa-miR-3934-5p	16	53	16	15	10	63	22
hsa-miR-3936	0	0	0	2	0	0	0
hsa-miR-3938	2	0	0	0	0	4	7
hsa-miR-3939	24	17	23	9	5	14	18
hsa-miR-3940-3p	38	9	32	20	23	35	1
hsa-miR-3940-5p	8	13	5	15	6	48	11
hsa-miR-3941	0	0	0	0	0	0	6
hsa-miR-3942-5p	4	8	2	0	6	5	2
hsa-miR-3944-3p	7	4	13	11	2	49	7
hsa-miR-3944-5p	8	24	8	2	0	9	0
hsa-miR-3960	4	5	0	2	0	1	4
hsa-miR-409-3p	2078	4264	853	2525	370	4164	10554
hsa-miR-409-5p	3	26	1	1	59	18	15
hsa-miR-410-3p	63	251	10	80	540	174	566
hsa-miR-410-5p	0	0	0	2	0	4	4
hsa-miR-411-3p	33	55	6	14	258	76	308
hsa-miR-411-5p	113	88	42	27	451	224	307
hsa-miR-412-3p	0	0	0	0	10	0	0
hsa-miR-412-5p	17	23	21	4	52	76	53
hsa-miR-421	538	907	414	358	445	793	520
hsa-miR-422a	16	32	12	42	12	36	11
hsa-miR-423-3p	104096	129030	56777	82133	107491	152242	76983
hsa-miR-423-5p	357117	375489	202399	179378	264258	632616	230449
hsa-miR-424-3p	5271	7817	3069	3946	2291	6015	2632
hsa-miR-424-5p	328	594	248	153	171	411	288
hsa-miR-425-3p	981	1150	501	461	542	1070	1319
hsa-miR-425-5p	15032	17275	6419	8961	7839	13599	11832
hsa-miR-4286	8	0	0	0	31	0	20
hsa-miR-429	62	190	98	57	118	144	143
hsa-miR-4301	0	1	0	0	0	0	0
hsa-miR-431-3p	0	3	0	1	14	8	6
hsa-miR-431-5p	36	64	14	32	230	50	299
hsa-miR-432-5p	754	1108	278	763	6199	1327	3183
hsa-miR-4323	0	0	0	0	0	0	0
hsa-miR-4326	467	686	499	613	679	821	221
hsa-miR-433-3p	190	262	88	155	1087	381	766
hsa-miR-4419b	0	9	0	1	0	0	0
hsa-miR-4421	0	3	0	0	5	0	16
hsa-miR-4424	0	2	0	0	0	0	9
hsa-miR-4425	0	6	0	0	8	29	0
hsa-miR-4427	0	0	3	0	0	0	0
hsa-miR-4429	134	226	115	78	177	441	140
hsa-miR-4430	0	3	0	0	0	0	0
hsa-miR-4433a-3p	1	0	1	0	2	0	0
hsa-miR-4433a-5p	5	0	3	1	2	13	0
hsa-miR-4433b-3p	1244	214	213	186	3629	2010	1390
hsa-miR-4433b-5p	1827	672	2149	684	3790	2527	2791
hsa-miR-4435	47	18	1	13	67	21	37
hsa-miR-4436a	0	0	0	0	0	0	0
hsa-miR-4436b-3p	0	1	0	0	0	0	1
hsa-miR-4436b-5p	0	0	0	0	3	0	0
hsa-miR-4437	9	2	10	10	5	51	3
hsa-miR-4440	76	67	51	76	16	45	6
hsa-miR-4443	0	0	0	0	0	0	0
hsa-miR-4444	2	0	0	0	0	0	0
hsa-miR-4445-5p	0	0	0	0	0	2	1
hsa-miR-4446-3p	1189	362	736	525	1387	1157	1004
hsa-miR-4446-5p	0	0	0	0	0	0	0
hsa-miR-4449	5	2	6	14	20	15	18
hsa-miR-4450	1	0	0	0	0	0	0
hsa-miR-4454	0	9	3	2	0	4	29
hsa-miR-4459	0	1	0	0	0	4	0
hsa-miR-4463	0	1	0	0	0	0	0
hsa-miR-4466	74	93	16	9	18	107	10
hsa-miR-4467	123	119	95	131	161	81	47
hsa-miR-4469	0	0	0	0	0	0	0
hsa-miR-4470	22	10	1	2	7	20	18
hsa-miR-4473	139	108	17	43	126	72	63
hsa-miR-4474-3p	22	27	8	21	20	35	12
hsa-miR-4477a	0	0	0	3	1	0	0
hsa-miR-4477b	11	0	0	3	1	4	4
hsa-miR-4479	13	2	1	5	2	7	4
hsa-miR-4482-3p	0	1	10	0	32	0	32
hsa-miR-4482-5p	0	0	0	0	9	0	5
hsa-miR-4487	2	1	0	1	0	1	0
hsa-miR-4488	0	0	0	1	0	0	0
hsa-miR-4489	21	27	22	16	13	52	30
hsa-miR-4491	0	0	0	0	1	7	0
hsa-miR-4498	4	17	10	2	7	0	6
hsa-miR-449a	0	0	2	0	19	7	10
hsa-miR-449b-3p	0	0	0	0	0	0	0
hsa-miR-449b-5p	0	0	2	0	0	6	0
hsa-miR-449c-5p	5	3	0	0	5	5	2
hsa-miR-4503	6	1	11	9	8	0	4
hsa-miR-4504	153	86	70	51	34	100	78
hsa-miR-4507	1	0	0	2	0	5	5
hsa-miR-4508	2	6	0	2	4	2	3
hsa-miR-450a-1-3p	0	3	0	4	0	0	0
hsa-miR-450a-2-3p	67	86	63	22	11	120	53
hsa-miR-450a-5p	537	723	516	342	417	831	498
hsa-miR-450b-5p	882	2691	688	564	638	829	520
hsa-miR-4511	10	57	28	13	41	75	40
hsa-miR-4512	0	0	0	0	0	0	0
hsa-miR-4513	0	1	0	0	0	0	0
hsa-miR-4515	4	0	0	0	0	0	0
hsa-miR-4516	0	0	0	0	0	1	0
hsa-miR-451a	2806364	2252033	1304988	774070	1442293	2128457	3774031
hsa-miR-451b	0	0	0	5	0	1	0
hsa-miR-452-5p	331	381	346	133	378	448	274
hsa-miR-4520-2-3p	0	0	0	0	0	0	0
hsa-miR-4520-3p	0	0	0	0	0	0	0
hsa-miR-4520-5p	0	2	0	0	0	0	0
hsa-miR-4521	0	7	1	10	18	28	15
hsa-miR-4522	9	7	0	0	7	17	17
hsa-miR-4523	0	1	0	0	0	0	0
hsa-miR-4524a-5p	0	0	0	3	0	0	0
hsa-miR-4525	7	3	7	2	0	13	9
hsa-miR-4526	0	0	4	0	0	1	0
hsa-miR-4528	0	0	0	0	0	0	0
hsa-miR-4529-3p	1	2	0	0	0	0	0
hsa-miR-4533	7	5	6	10	64	5	0
hsa-miR-4536-5p	3	8	3	1	0	15	3
hsa-miR-454-3p	70	117	105	67	43	205	43
hsa-miR-454-5p	348	387	144	177	321	507	286
hsa-miR-455-3p	32	41	17	612	4	78	14
hsa-miR-455-5p	446	479	457	3090	386	824	255
hsa-miR-4632-5p	0	0	1	0	3	0	0
hsa-miR-4635	8	6	4	5	12	13	13
hsa-miR-4636	2	0	0	0	0	0	0
hsa-miR-4637	2	10	16	11	23	59	8
hsa-miR-4638-3p	2	2	1	1	2	0	0
hsa-miR-4638-5p	26	27	5	4	27	27	18
hsa-miR-4639-3p	0	1	0	0	0	8	0
hsa-miR-4639-5p	7	7	3	3	0	2	0
hsa-miR-4640-3p	0	0	0	0	7	0	0
hsa-miR-4642	0	4	13	3	3	1	0
hsa-miR-4644	4	0	3	0	5	0	0
hsa-miR-4645-3p	90	91	20	36	82	54	60
hsa-miR-4646-3p	2	5	10	0	11	19	3
hsa-miR-4646-5p	21	1	2	1	0	24	2
hsa-miR-4647	39	20	3	18	18	30	21
hsa-miR-4648	17	12	0	0	0	3	4
hsa-miR-4649-5p	0	0	0	0	0	3	0
hsa-miR-4653-3p	0	9	0	0	0	6	0
hsa-miR-4654	6	2	1	8	24	0	0
hsa-miR-4655-5p	4	5	2	0	0	9	25
hsa-miR-4656	0	0	0	0	0	0	12
hsa-miR-4657	9	9	3	18	28	29	8
hsa-miR-4658	10	17	3	4	7	0	11
hsa-miR-4659a-3p	62	78	43	83	87	113	118
hsa-miR-4659a-5p	6	6	0	0	3	8	3
hsa-miR-4659b-3p	48	66	48	38	105	84	156
hsa-miR-4659b-5p	3	5	0	0	25	0	8
hsa-miR-4660	16	34	14	15	17	25	31
hsa-miR-4661-3p	0	2	0	0	0	5	0
hsa-miR-4661-5p	73	68	22	41	54	180	89
hsa-miR-4662a-5p	7	45	30	37	58	48	56
hsa-miR-4663	0	6	0	0	0	0	0
hsa-miR-4664-3p	22	16	5	20	51	13	21
hsa-miR-4665-5p	97	49	65	62	176	118	152
hsa-miR-4667-5p	13	13	13	6	7	34	0
hsa-miR-4668-5p	21	6	3	4	5	10	8
hsa-miR-4669	0	54	8	39	30	8	0
hsa-miR-4670-5p	13	20	5	4	6	0	8
hsa-miR-4671-3p	0	5	7	0	7	0	0
hsa-miR-4671-5p	0	0	0	0	3	0	6
hsa-miR-4672	24	9	8	7	10	17	7
hsa-miR-4673	4	0	0	0	0	0	0
hsa-miR-4674	0	5	0	0	0	0	0
hsa-miR-4675	0	0	0	0	0	3	0
hsa-miR-4676-3p	74	82	17	34	20	103	51
hsa-miR-4676-5p	10	17	0	2	4	11	14
hsa-miR-4677-3p	81	107	56	44	117	130	125
hsa-miR-4677-5p	7	12	3	7	18	33	18
hsa-miR-4678	1	0	0	2	0	0	11
hsa-miR-4679	3	3	0	2	0	5	0
hsa-miR-4680-3p	0	0	0	0	0	1	2
hsa-miR-4680-5p	0	6	5	0	0	0	0
hsa-miR-4681	0	2	0	0	0	0	0
hsa-miR-4682	0	0	0	0	0	0	0
hsa-miR-4683	83	74	39	28	53	163	14
hsa-miR-4684-3p	0	0	1	0	5	0	0
hsa-miR-4685-3p	84	64	141	91	64	89	18
hsa-miR-4686	18	84	112	113	82	27	16
hsa-miR-4687-3p	6	16	11	5	3	4	9
hsa-miR-4687-5p	2	2	0	0	2	0	0
hsa-miR-4688	16	6	0	7	6	3	3
hsa-miR-4689	1	1	0	2	0	2	0
hsa-miR-4690-3p	25	24	8	2	5	25	9
hsa-miR-4691-3p	0	1	6	0	0	0	0
hsa-miR-4695-3p	0	0	3	0	0	0	0
hsa-miR-4695-5p	0	4	0	0	0	0	0
hsa-miR-4697-3p	0	1	0	0	5	12	0
hsa-miR-4697-5p	2	5	0	1	1	15	2
hsa-miR-4699-3p	0	1	0	0	0	0	0
hsa-miR-4700-5p	0	4	0	4	16	29	4
hsa-miR-4701-3p	1	0	0	0	0	12	0
hsa-miR-4701-5p	0	0	0	0	0	0	0
hsa-miR-4703-3p	0	0	0	0	0	0	2
hsa-miR-4705	0	0	0	0	0	13	0
hsa-miR-4706	8	0	7	0	0	0	0
hsa-miR-4707-3p	22	0	0	0	0	0	17
hsa-miR-4708-3p	5	0	3	0	0	8	0
hsa-miR-4709-3p	9	2	0	0	0	29	0
hsa-miR-4709-5p	15	1	0	4	0	2	7
hsa-miR-4710	1	3	0	0	0	0	0
hsa-miR-4711-5p	0	0	5	0	0	0	0
hsa-miR-4713-5p	0	0	3	0	0	0	0
hsa-miR-4714-5p	0	4	0	0	0	9	5
hsa-miR-4715-3p	0	1	0	0	5	0	0
hsa-miR-4715-5p	0	2	0	0	0	0	0
hsa-miR-4716-3p	0	1	0	0	3	0	0
hsa-miR-4717-3p	2	4	0	4	0	10	0
hsa-miR-4721	11	3	6	0	10	0	0
hsa-miR-4723-3p	11	3	4	9	3	16	0
hsa-miR-4723-5p	4	0	1	6	3	22	10
hsa-miR-4724-5p	38	4	31	11	0	25	0
hsa-miR-4725-3p	0	1	3	0	9	0	0
hsa-miR-4726-5p	0	13	1	1	7	9	2
hsa-miR-4727-3p	9	0	7	0	5	24	12
hsa-miR-4728-3p	0	12	0	0	0	0	0
hsa-miR-4729	3	2	7	4	2	2	0
hsa-miR-4731-5p	12	2	28	13	18	8	21
hsa-miR-4732-3p	2194	1550	1883	1449	1457	1989	1446
hsa-miR-4732-5p	2880	1672	1933	1542	1331	2374	1401
hsa-miR-4733-3p	6	0	0	0	0	0	0
hsa-miR-4733-5p	0	0	0	0	0	0	0
hsa-miR-4734	5	8	7	2	3	0	0
hsa-miR-4735-3p	0	0	0	2	0	0	0
hsa-miR-4735-5p	0	0	0	0	5	0	0
hsa-miR-4737	0	3	0	0	0	0	0
hsa-miR-4738-3p	58	50	30	11	26	53	25
hsa-miR-4739	0	0	0	2	0	0	0
hsa-miR-4741	65	61	10	24	3	5	17
hsa-miR-4742-3p	207	142	172	104	172	175	150
hsa-miR-4742-5p	6	15	3	20	29	11	8
hsa-miR-4743-5p	11	11	0	1	17	3	0
hsa-miR-4744	0	0	0	0	0	0	0
hsa-miR-4745-3p	0	0	0	0	1	0	0
hsa-miR-4745-5p	20	46	6	8	11	38	15
hsa-miR-4746-5p	203	297	106	190	464	335	237
hsa-miR-4747-3p	0	0	0	1	13	18	0
hsa-miR-4747-5p	10	2	0	0	5	9	3
hsa-miR-4748	0	0	4	11	0	20	20
hsa-miR-4749-5p	5	0	0	2	0	0	0
hsa-miR-4750-3p	0	1	0	0	0	0	0
hsa-miR-4750-5p	14	14	7	11	36	16	10
hsa-miR-4751	0	0	0	1	0	0	0
hsa-miR-4753-3p	9	7	6	5	3	4	9
hsa-miR-4753-5p	28	11	0	5	16	11	2
hsa-miR-4754	6	11	0	3	0	2	0
hsa-miR-4755-3p	33	33	13	39	8	53	4
hsa-miR-4755-5p	142	144	71	109	119	133	98
hsa-miR-4757-3p	0	3	0	0	0	0	0
hsa-miR-4757-5p	4	1	0	0	0	0	0
hsa-miR-4758-5p	0	0	0	0	0	0	11
hsa-miR-4760-5p	2	0	0	0	0	0	0
hsa-miR-4761-3p	0	7	0	0	4	0	0
hsa-miR-4762-3p	8	3	17	0	8	27	17
hsa-miR-4762-5p	0	0	0	0	0	0	0
hsa-miR-4763-3p	0	0	0	0	2	4	7
hsa-miR-4763-5p	10	8	0	0	0	0	1
hsa-miR-4765	1	5	0	1	4	3	2
hsa-miR-4766-3p	0	2	0	2	0	7	2
hsa-miR-4766-5p	11	6	12	1	0	0	0
hsa-miR-4767	11	0	0	0	0	1	7
hsa-miR-4769-5p	0	0	0	0	0	0	0
hsa-miR-4772-3p	71	57	6	30	16	16	12
hsa-miR-4772-5p	54	57	37	33	8	51	36
hsa-miR-4773	7	11	5	2	2	15	0
hsa-miR-4774-5p	2	4	0	1	0	0	0
hsa-miR-4775	2	13	12	19	10	4	0
hsa-miR-4777-3p	10	15	17	3	18	37	31
hsa-miR-4779	5	3	3	15	2	25	10
hsa-miR-4781-3p	27	27	5	11	5	18	4
hsa-miR-4781-5p	0	0	2	2	0	0	0
hsa-miR-4782-5p	0	0	0	0	0	1	2
hsa-miR-4784	0	4	0	2	0	3	8
hsa-miR-4785	4	0	0	0	3	0	4
hsa-miR-4786-5p	0	0	0	1	6	0	8
hsa-miR-4787-3p	8	2	0	0	0	0	1
hsa-miR-4788	0	8	8	0	0	10	0
hsa-miR-4793-3p	0	0	0	0	0	0	0
hsa-miR-4794	0	0	0	0	0	0	0
hsa-miR-4795-3p	0	2	0	1	0	0	0
hsa-miR-4795-5p	0	0	0	0	0	0	0
hsa-miR-4796-3p	9	8	0	20	2	15	16
hsa-miR-4796-5p	9	21	0	7	16	39	19
hsa-miR-4797-3p	19	11	7	3	2	13	18
hsa-miR-4797-5p	0	12	0	12	0	6	1
hsa-miR-4798-5p	1	0	0	0	0	0	0
hsa-miR-4799-5p	0	0	0	0	0	0	0
hsa-miR-4800-3p	7	5	23	12	8	58	27
hsa-miR-4800-5p	14	10	5	3	23	48	6
hsa-miR-4802-3p	1	0	0	0	0	0	0
hsa-miR-4804-3p	0	2	0	0	0	0	0
hsa-miR-483-3p	271	240	466	279	110	358	44
hsa-miR-483-5p	1311	1374	556	714	912	2638	362
hsa-miR-484	12968	14491	5620	7804	9199	13380	12286
hsa-miR-485-3p	112	111	144	305	1352	247	345
hsa-miR-485-5p	162	317	103	231	1552	364	529
hsa-miR-486-3p	4498	6697	7794	5247	4513	9487	3290
hsa-miR-486-5p	344633	536465	797714	479615	485049	839751	417167
hsa-miR-487a-3p	0	8	0	2	51	23	49
hsa-miR-487a-5p	15	38	0	18	73	27	48
hsa-miR-487b-3p	4	119	15	23	275	42	192
hsa-miR-487b-5p	2	6	0	0	58	0	11
hsa-miR-489-3p	0	2	1	0	2	7	0
hsa-miR-490-3p	10	15	20	12	92	51	241
hsa-miR-490-5p	0	0	0	0	1	15	12
hsa-miR-491-3p	4	3	0	0	2	0	0
hsa-miR-491-5p	42	9	46	5	33	9	6
hsa-miR-493-3p	216	365	71	166	2192	533	975
hsa-miR-493-5p	257	380	43	263	2285	493	1435
hsa-miR-494-3p	26	138	21	54	194	27	85
hsa-miR-494-5p	0	0	0	2	13	0	10
hsa-miR-495-3p	237	365	102	184	1815	982	1175
hsa-miR-496	9	1	0	0	13	1	10
hsa-miR-497-3p	8	0	0	0	0	0	0
hsa-miR-497-5p	36	33	10	19	24	65	36
hsa-miR-4999-3p	14	0	0	0	0	0	0
hsa-miR-4999-5p	10	12	3	1	0	11	20
hsa-miR-499a-5p	611	1269	442	572	571	1221	1079
hsa-miR-499b-5p	0	0	0	0	2	0	0
hsa-miR-5000-3p	6	3	4	11	0	6	6
hsa-miR-5000-5p	0	0	0	3	0	0	0
hsa-miR-5001-3p	3	13	8	11	9	11	20
hsa-miR-5001-5p	10	9	16	1	1	8	2
hsa-miR-5002-3p	0	0	0	0	0	14	0
hsa-miR-5002-5p	2	0	0	0	0	0	3
hsa-miR-5003-3p	10	19	26	9	0	3	0
hsa-miR-5004-3p	0	0	0	0	0	1	0
hsa-miR-5004-5p	0	0	3	0	0	7	0
hsa-miR-5006-3p	4	1	2	0	0	0	0
hsa-miR-5006-5p	0	0	0	0	2	0	0
hsa-miR-5009-5p	33	26	58	46	33	54	22
hsa-miR-500a-3p	2090	3431	1589	1114	1323	3150	1760
hsa-miR-500a-5p	6	3	3	3	2	0	3
hsa-miR-500b-3p	26	32	23	5	3	63	15
hsa-miR-500b-5p	6	0	0	0	2	0	3
hsa-miR-501-3p	1757	2969	1420	913	1126	2652	1543
hsa-miR-501-5p	78	51	31	33	32	114	9
hsa-miR-5010-3p	85	54	50	72	68	88	58
hsa-miR-5010-5p	172	160	133	98	115	176	90
hsa-miR-502-3p	1519	2462	993	777	901	2275	1389
hsa-miR-502-5p	0	0	0	1	0	0	3
hsa-miR-503-3p	8	3	0	3	0	7	0
hsa-miR-503-5p	3839	7119	1013	1042	605	1620	937
hsa-miR-504-3p	2	0	0	2	0	0	5
hsa-miR-504-5p	94	67	22	38	48	191	79
hsa-miR-505-3p	427	472	287	1585	291	796	416
hsa-miR-505-5p	1268	1018	1413	1281	1278	2563	764
hsa-miR-506-3p	4	0	0	1	1	0	0
hsa-miR-507	0	0	0	0	0	0	0
hsa-miR-508-3p	8	4	0	6	6	0	14
hsa-miR-508-5p	0	0	0	0	0	0	0
hsa-miR-5088-5p	6	0	1	0	8	0	0
hsa-miR-5089-5p	0	0	0	0	0	0	0
hsa-miR-509-3-5p	5	21	24	25	16	35	51
hsa-miR-509-3p	5	2	1	6	0	0	1
hsa-miR-5090	3	11	0	12	2	13	21
hsa-miR-5094	2	17	7	0	0	0	5
hsa-miR-5095	8	0	0	0	0	0	0
hsa-miR-5096	10	3	8	2	8	29	2
hsa-miR-511-3p	27	11	17	5	9	105	41
hsa-miR-511-5p	6646	6274	8647	1937	4702	31837	11244
hsa-miR-512-3p	22	22	0	3	7	36	4
hsa-miR-513a-3p	0	0	0	0	0	0	0
hsa-miR-513c-3p	0	0	0	0	0	0	0
hsa-miR-513c-5p	6	0	0	1	1	15	5
hsa-miR-514a-3p	13	12	1	25	9	18	24
hsa-miR-514b-3p	0	0	0	0	0	0	0
hsa-miR-515-3p	0	0	0	0	0	0	2
hsa-miR-516a-5p	19	10	2	6	14	26	5
hsa-miR-516b-5p	199	162	29	16	69	255	45
hsa-miR-517a-3p	12	13	2	4	0	7	9
hsa-miR-517b-3p	12	13	2	4	0	7	9
hsa-miR-517c-3p	12	13	2	4	0	7	9
hsa-miR-5187-3p	12	1	0	0	0	1	0
hsa-miR-5187-5p	11	5	9	0	14	6	20
hsa-miR-5188	13	3	9	0	2	1	9
hsa-miR-5189-3p	0	28	17	0	74	55	85
hsa-miR-5189-5p	11	85	88	6	146	112	102
hsa-miR-518a-3p	0	5	0	0	0	2	0
hsa-miR-518b	9	8	16	1	3	17	0
hsa-miR-518c-3p	3	2	0	0	0	0	4
hsa-miR-518c-5p	4	6	1	7	1	6	1
hsa-miR-518d-3p	0	0	0	0	0	0	0
hsa-miR-518d-5p	7	6	1	1	2	8	2
hsa-miR-518e-3p	3	0	0	4	0	0	0
hsa-miR-518e-5p	7	6	1	0	2	3	1
hsa-miR-518f-3p	0	2	0	0	0	0	0
hsa-miR-518f-5p	5	3	0	0	0	0	1
hsa-miR-5192	0	1	0	1	13	0	5
hsa-miR-5193	2	8	22	6	39	33	3
hsa-miR-5194	1	0	4	0	0	0	0
hsa-miR-5196-3p	0	0	0	0	0	1	0
hsa-miR-519a-3p	0	1	0	0	0	0	0
hsa-miR-519a-5p	6	6	1	0	2	3	1
hsa-miR-519b-5p	7	6	1	0	2	3	1
hsa-miR-519c-3p	0	0	0	0	0	0	0
hsa-miR-519c-5p	7	6	1	0	2	3	1
hsa-miR-519d-3p	2	3	0	0	0	6	4
hsa-miR-519e-3p	2	2	0	0	0	5	1
hsa-miR-520a-3p	31	19	0	11	0	2	2
hsa-miR-520a-5p	9	23	0	0	0	2	2
hsa-miR-520c-3p	0	3	0	0	0	0	2
hsa-miR-520c-5p	7	6	1	1	2	8	2
hsa-miR-520d-5p	9	0	0	0	0	0	0
hsa-miR-520f-3p	0	3	0	0	0	0	2
hsa-miR-520f-5p	2	1	0	0	0	1	0
hsa-miR-520g-3p	2	3	0	0	0	6	4
hsa-miR-520g-5p	0	0	0	0	0	0	0
hsa-miR-520h	2	2	0	0	0	1	3
hsa-miR-522-3p	7	16	10	0	10	5	0
hsa-miR-522-5p	7	6	1	0	2	3	1
hsa-miR-523-3p	3	6	0	0	4	0	2
hsa-miR-523-5p	7	6	1	0	2	3	1
hsa-miR-524-5p	9	2	0	0	0	0	0
hsa-miR-525-5p	7	2	0	1	8	0	0
hsa-miR-526a	7	6	1	1	2	8	2
hsa-miR-526b-5p	4	4	1	1	1	6	1
hsa-miR-532-3p	93	71	23	43	29	57	75
hsa-miR-532-5p	30054	32321	16588	14339	18944	41724	23754
hsa-miR-539-3p	0	23	0	16	101	15	133
hsa-miR-539-5p	0	2	0	0	0	0	0
hsa-miR-541-3p	4	0	0	3	27	0	2
hsa-miR-541-5p	0	0	0	0	0	12	0
hsa-miR-542-3p	376	598	172	150	182	410	289
hsa-miR-542-5p	0	3	0	0	0	0	0
hsa-miR-543	1876	2691	1359	2383	23481	6610	727
hsa-miR-544b	53	21	0	0	0	1	96
hsa-miR-545-3p	0	6	0	0	0	0	3
hsa-miR-545-5p	0	1	0	0	0	0	0
hsa-miR-548a-3p	35	29	12	9	70	60	61
hsa-miR-548aa	5	1	0	2	1	2	0
hsa-miR-548ab	22	29	17	11	18	30	17
hsa-miR-548ac	22	36	16	8	16	28	21
hsa-miR-548ad-5p	43	58	21	16	22	55	33
hsa-miR-548ae-3p	0	1	3	1	1	3	2
hsa-miR-548ae-5p	51	59	52	24	55	105	51
hsa-miR-548ag	42	7	9	4	51	16	43
hsa-miR-548ah-3p	198	222	80	105	209	193	170
hsa-miR-548ah-5p	4	11	7	13	3	9	3
hsa-miR-548ai	0	0	0	0	0	0	3
hsa-miR-548aj-3p	0	0	3	1	0	2	1
hsa-miR-548aj-5p	0	1	0	0	0	8	0
hsa-miR-548ak	7	18	2	4	6	7	3
hsa-miR-548al	3	2	0	0	7	0	8
hsa-miR-548am-3p	129	179	60	86	151	161	146
hsa-miR-548am-5p	25	30	17	11	20	36	25
hsa-miR-548an	0	1	0	0	0	0	0
hsa-miR-548ap-3p	1	0	0	0	0	0	0
hsa-miR-548ap-5p	14	10	15	5	9	26	22
hsa-miR-548aq-3p	69	129	38	53	78	133	75
hsa-miR-548aq-5p	0	0	0	0	0	0	0
hsa-miR-548ar-3p	2	21	1	0	8	87	115
hsa-miR-548ar-5p	0	1	0	0	0	6	0
hsa-miR-548as-5p	50	13	21	7	4	37	25
hsa-miR-548at-3p	11	8	0	4	4	1	21
hsa-miR-548at-5p	0	9	9	5	3	19	9
hsa-miR-548au-5p	21	27	12	11	14	40	23
hsa-miR-548av-3p	164	161	53	62	170	140	141
hsa-miR-548av-5p	0	0	0	0	0	2	1
hsa-miR-548ax	0	0	0	0	0	0	0
hsa-miR-548ay-3p	43	35	21	8	29	22	19
hsa-miR-548ay-5p	73	75	42	29	66	111	67
hsa-miR-548az-3p	2	4	3	3	4	9	5
hsa-miR-548az-5p	43	54	21	25	38	93	49
hsa-miR-548b-3p	0	1	0	0	0	0	0
hsa-miR-548b-5p	18	29	23	19	21	38	14
hsa-miR-548ba	5	0	0	0	0	0	0
hsa-miR-548bb-5p	0	0	0	0	0	0	0
hsa-miR-548c-3p	1	1	0	0	1	0	0
hsa-miR-548c-5p	25	31	17	11	20	37	25
hsa-miR-548d-3p	0	0	0	0	0	0	0
hsa-miR-548d-5p	93	93	49	44	94	111	102
hsa-miR-548e-3p	237	279	85	85	206	438	230
hsa-miR-548e-5p	0	1	0	0	0	0	0
hsa-miR-548f-3p	37	69	38	29	58	167	52
hsa-miR-548g-3p	1	2	6	0	1	4	1
hsa-miR-548g-5p	0	1	0	3	0	3	0
hsa-miR-548h-3p	15	10	15	6	11	19	21
hsa-miR-548h-5p	2	3	3	3	2	4	1
hsa-miR-548i	14	18	10	6	14	19	19
hsa-miR-548j-3p	60	39	21	10	105	38	77
hsa-miR-548j-5p	137	104	173	81	227	301	210
hsa-miR-548k	44	46	43	29	37	89	71
hsa-miR-548l	154	66	49	23	37	135	55
hsa-miR-548m	0	0	0	0	0	0	0
hsa-miR-548n	20	24	14	11	17	28	19
hsa-miR-548o-3p	244	273	93	106	277	217	229
hsa-miR-548o-5p	25	31	17	11	20	37	25
hsa-miR-548p	198	222	80	105	209	193	170
hsa-miR-548q	13	34	16	31	20	35	18
hsa-miR-548s	163	182	54	56	172	212	244
hsa-miR-548t-3p	3	1	0	1	1	2	0
hsa-miR-548t-5p	9	15	1	5	6	21	10
hsa-miR-548u	19	31	19	10	44	58	48
hsa-miR-548w	10	17	4	9	6	16	3
hsa-miR-548x-3p	0	0	1	0	0	0	0
hsa-miR-548x-5p	0	1	0	0	0	3	0
hsa-miR-548z	15	11	16	6	11	19	21
hsa-miR-549a	5	1	0	0	14	23	0
hsa-miR-550a-3-5p	636	1226	484	395	428	1668	415
hsa-miR-550a-3p	3	2	3	2	2	7	6
hsa-miR-550a-5p	636	1226	484	395	428	1668	415
hsa-miR-550b-2-5p	19	34	16	16	24	47	23
hsa-miR-550b-3p	3	1	1	0	0	1	0
hsa-miR-551a	64	184	17	33	10	17	15
hsa-miR-551b-5p	2	0	4	0	1	11	0
hsa-miR-552-3p	2	3	2	6	37	25	1
hsa-miR-552-5p	5	4	5	3	13	23	5
hsa-miR-556-3p	4	4	2	0	44	4	32
hsa-miR-556-5p	91	51	32	5	177	59	135
hsa-miR-5571-3p	0	3	0	0	7	7	0
hsa-miR-5581-3p	5	17	0	5	2	8	7
hsa-miR-5582-3p	7	20	2	0	6	0	9
hsa-miR-5583-3p	0	2	0	0	0	0	0
hsa-miR-5584-3p	6	0	0	0	6	0	0
hsa-miR-5584-5p	24	1	1	3	52	17	6
hsa-miR-5585-3p	0	4	0	0	0	15	0
hsa-miR-5585-5p	0	0	0	0	0	0	0
hsa-miR-5587-3p	1	0	3	3	7	16	0
hsa-miR-5587-5p	2	0	0	0	8	0	0
hsa-miR-5588-3p	0	1	0	0	0	0	0
hsa-miR-5588-5p	12	28	0	24	0	17	16
hsa-miR-5589-3p	0	5	0	19	2	0	0
hsa-miR-5589-5p	9	1	28	17	10	37	20
hsa-miR-5590-3p	0	0	0	0	0	0	0
hsa-miR-5590-5p	0	2	0	6	0	0	0
hsa-miR-5591-5p	0	2	12	0	0	0	0
hsa-miR-561-5p	1	5	0	0	6	17	7
hsa-miR-566	4	0	1	0	0	0	0
hsa-miR-5680	0	1	0	0	5	17	0
hsa-miR-5683	22	27	1	4	15	78	72
hsa-miR-5684	0	0	0	0	0	0	0
hsa-miR-5689	0	0	0	0	1	5	0
hsa-miR-5690	0	0	0	0	0	21	0
hsa-miR-5691	0	1	9	0	0	0	0
hsa-miR-5693	0	1	0	0	0	0	0
hsa-miR-5695	30	23	13	16	14	36	7
hsa-miR-5696	7	1	2	2	0	7	3
hsa-miR-5697	8	6	1	6	23	7	20
hsa-miR-5698	11	4	0	6	10	0	17
hsa-miR-5699-3p	10	0	0	2	0	0	0
hsa-miR-5699-5p	0	0	0	1	0	1	0
hsa-miR-570-3p	12	13	17	0	10	13	1
hsa-miR-570-5p	0	0	0	0	0	0	3
hsa-miR-5706	14	3	5	0	9	0	0
hsa-miR-5708	0	5	1	0	0	0	0
hsa-miR-574-3p	644	623	441	826	397	717	407
hsa-miR-574-5p	26	42	19	24	28	39	16
hsa-miR-576-3p	988	1405	662	371	762	1247	731
hsa-miR-576-5p	505	508	192	249	292	549	298
hsa-miR-577	0	3	0	0	0	1	0
hsa-miR-5787	0	0	0	0	0	2	0
hsa-miR-579-3p	2	3	0	0	16	0	15
hsa-miR-579-5p	32	24	24	9	21	45	11
hsa-miR-580-3p	13	6	4	7	30	11	14
hsa-miR-580-5p	5	0	0	0	0	0	0
hsa-miR-581	46	23	38	17	102	30	64
hsa-miR-582-3p	664	3586	252	1584	409	640	297
hsa-miR-582-5p	10	42	0	16	0	26	20
hsa-miR-584-3p	0	10	10	12	7	7	7
hsa-miR-584-5p	10232	8149	6293	5180	16735	11372	18577
hsa-miR-585-3p	0	0	0	1	0	0	0
hsa-miR-588	0	0	0	0	0	0	0
hsa-miR-589-3p	0	9	0	3	3	0	18
hsa-miR-589-5p	365	1034	317	358	516	564	554
hsa-miR-590-3p	81	102	33	29	37	46	104
hsa-miR-590-5p	0	2	0	0	6	0	8
hsa-miR-592	10	1	15	3	0	3	4
hsa-miR-597-3p	28	14	11	21	25	54	20
hsa-miR-597-5p	14	0	0	0	0	0	0
hsa-miR-598-3p	496	581	274	225	635	1043	1180
hsa-miR-598-5p	2	0	0	0	4	2	0
hsa-miR-600	10	4	3	8	4	0	0
hsa-miR-602	0	0	0	0	0	0	0
hsa-miR-603	0	0	0	0	0	0	0
hsa-miR-605-3p	5	13	0	6	4	19	42
hsa-miR-605-5p	0	0	0	5	26	0	27
hsa-miR-607	0	5	0	2	2	0	4
hsa-miR-6089	1	0	0	0	0	3	0
hsa-miR-610	34	63	46	38	35	51	17
hsa-miR-612	0	0	0	0	0	0	0
hsa-miR-6128	0	0	0	0	0	1	0
hsa-miR-6130	0	0	1	0	0	0	0
hsa-miR-6131	8	0	2	3	1	0	1
hsa-miR-6132	0	0	0	0	0	0	0
hsa-miR-615-3p	175	359	234	173	232	317	160
hsa-miR-615-5p	0	0	6	3	4	9	0
hsa-miR-616-3p	101	98	74	63	27	92	28
hsa-miR-616-5p	12	10	2	3	8	0	9
hsa-miR-617	0	0	0	0	0	1	0
hsa-miR-618	340	551	328	347	74	684	2
hsa-miR-619-5p	33	22	6	10	10	8	28
hsa-miR-624-3p	0	0	0	0	0	0	0
hsa-miR-624-5p	90	66	24	24	44	76	55
hsa-miR-625-3p	6959	3491	2779	2090	7821	6408	4966
hsa-miR-625-5p	368	522	335	316	293	721	221
hsa-miR-627-3p	62	47	1	7	22	18	52
hsa-miR-627-5p	16	18	3	3	13	20	20
hsa-miR-628-3p	416	475	641	354	716	786	699
hsa-miR-628-5p	47	17	42	28	57	53	63
hsa-miR-629-3p	23	49	15	27	12	62	2
hsa-miR-629-5p	156	31181	14933	11581	378	30086	13685
hsa-miR-631	0	2	0	0	0	0	0
hsa-miR-636	58	45	35	34	24	16	23
hsa-miR-641	84	48	31	39	94	132	46
hsa-miR-642a-3p	179	189	149	100	101	401	101
hsa-miR-642a-5p	3	0	0	3	0	8	0
hsa-miR-642b-3p	179	189	149	100	100	401	101
hsa-miR-642b-5p	3	0	0	3	0	8	0
hsa-miR-643	5	14	0	19	24	0	27
hsa-miR-650	0	0	9	0	0	0	0
hsa-miR-6500-3p	50	42	14	31	19	32	3
hsa-miR-6501-3p	6	4	0	0	0	21	0
hsa-miR-6501-5p	53	29	31	36	16	80	9
hsa-miR-6502-5p	17	4	13	4	0	24	9
hsa-miR-6503-3p	158	170	73	44	95	156	28
hsa-miR-6503-5p	25	28	13	6	7	45	10
hsa-miR-6504-5p	6	5	0	2	0	0	21
hsa-miR-6505-3p	12	16	5	12	18	0	3
hsa-miR-6505-5p	15	14	5	1	32	22	20
hsa-miR-6506-5p	5	0	0	0	6	0	0
hsa-miR-6507-5p	32	0	0	0	0	0	7
hsa-miR-6508-3p	0	0	0	0	4	0	0
hsa-miR-6509-3p	0	2	0	24	0	0	1
hsa-miR-6509-5p	28	59	25	34	25	39	12
hsa-miR-651-5p	874	909	486	271	657	955	774
hsa-miR-6510-3p	1	0	4	0	7	2	0
hsa-miR-6511a-3p	11	7	19	7	9	14	7
hsa-miR-6511a-5p	0	2	1	2	2	0	0
hsa-miR-6511b-3p	11	7	19	7	9	14	7
hsa-miR-6511b-5p	2	6	5	5	7	2	0
hsa-miR-6512-5p	1	0	0	0	0	0	5
hsa-miR-6513-3p	71	81	31	20	35	60	103
hsa-miR-6513-5p	10	4	0	4	2	6	0
hsa-miR-6514-3p	11	10	0	7	0	2	9
hsa-miR-6514-5p	55	26	29	17	19	16	19
hsa-miR-6515-3p	2	4	0	0	0	1	8
hsa-miR-6515-5p	99	113	35	35	101	104	82
hsa-miR-6516-3p	15	10	0	7	10	4	11
hsa-miR-6516-5p	72	44	30	36	132	70	78
hsa-miR-652-3p	1948	2005	1013	1266	1443	1906	3021
hsa-miR-652-5p	5	0	0	0	0	0	0
hsa-miR-653-3p	1	3	0	0	0	26	19
hsa-miR-653-5p	23	21	4	4	17	60	83
hsa-miR-654-3p	619	1318	133	486	6330	1419	4702
hsa-miR-654-5p	113	234	15	124	1189	139	428
hsa-miR-655-3p	0	8	0	0	23	23	25
hsa-miR-656-3p	13	38	20	14	97	48	192
hsa-miR-656-5p	0	0	0	0	0	1	0
hsa-miR-659-5p	82	62	24	43	79	137	63
hsa-miR-660-3p	0	1	0	0	1	11	4
hsa-miR-660-5p	1864	2673	1208	803	875	2323	1348
hsa-miR-663a	0	1	0	0	0	0	0
hsa-miR-664a-3p	5	0	0	1	0	3	0
hsa-miR-664a-5p	1686	1546	1699	1217	2188	2687	1884
hsa-miR-664b-5p	20	14	36	10	49	66	48
hsa-miR-665	0	0	0	1	2	6	15
hsa-miR-668-3p	0	0	0	3	5	0	1
hsa-miR-670-5p	0	0	0	0	0	3	0
hsa-miR-671-3p	773	421	355	642	1433	814	852
hsa-miR-671-5p	38	50	12	9	4	19	2
hsa-miR-6715a-3p	6	8	2	9	0	61	0
hsa-miR-6715b-3p	0	0	26	16	0	7	3
hsa-miR-6716-3p	38	22	11	44	43	51	10
hsa-miR-6718-5p	0	0	8	0	0	0	0
hsa-miR-6721-5p	10	9	12	14	28	18	5
hsa-miR-6724-5p	1	2	0	1	0	0	0
hsa-miR-6726-3p	7	0	6	3	0	22	0
hsa-miR-6726-5p	0	2	0	0	0	0	0
hsa-miR-6727-5p	7	12	9	2	0	9	0
hsa-miR-6728-3p	4	0	0	0	0	1	0
hsa-miR-6729-5p	13	3	3	14	5	15	0
hsa-miR-6730-3p	5	1	0	0	0	0	2
hsa-miR-6730-5p	0	0	0	0	0	0	0
hsa-miR-6731-3p	0	0	6	1	0	0	0
hsa-miR-6731-5p	0	0	0	2	0	0	0
hsa-miR-6732-3p	0	0	2	0	0	0	0
hsa-miR-6732-5p	0	0	1	0	0	0	0
hsa-miR-6733-3p	0	5	0	0	0	0	2
hsa-miR-6733-5p	11	8	20	10	0	0	1
hsa-miR-6734-3p	6	0	2	0	0	0	0
hsa-miR-6734-5p	7	8	0	14	12	55	5
hsa-miR-6735-3p	11	2	0	4	3	5	0
hsa-miR-6735-5p	127	35	95	28	31	34	39
hsa-miR-6736-3p	0	0	0	0	11	2	0
hsa-miR-6736-5p	11	1	0	5	0	0	14
hsa-miR-6738-3p	1	3	0	0	0	0	0
hsa-miR-6739-3p	1	0	0	0	1	0	5
hsa-miR-6739-5p	1	2	0	0	0	12	0
hsa-miR-6740-3p	1	0	0	0	0	0	0
hsa-miR-6740-5p	5	12	7	0	1	12	3
hsa-miR-6741-3p	239	63	169	123	444	209	324
hsa-miR-6741-5p	75	70	35	47	95	98	70
hsa-miR-6742-3p	0	3	0	0	0	0	0
hsa-miR-6743-3p	3	5	0	2	0	10	0
hsa-miR-6743-5p	0	1	0	0	0	0	0
hsa-miR-6745	0	2	0	0	0	12	2
hsa-miR-6746-3p	7	1	5	2	3	0	4
hsa-miR-6746-5p	0	0	0	0	0	8	0
hsa-miR-6747-3p	179	149	107	113	122	142	63
hsa-miR-6747-5p	4	0	0	0	0	0	0
hsa-miR-6748-3p	0	0	0	2	1	2	0
hsa-miR-6748-5p	0	3	0	0	0	18	0
hsa-miR-6749-3p	2	1	4	0	0	0	1
hsa-miR-6749-5p	0	0	0	0	7	0	0
hsa-miR-675-3p	33	68	8	6	29	43	8
hsa-miR-675-5p	20	21	11	2	7	37	0
hsa-miR-6750-3p	4	0	0	0	0	0	0
hsa-miR-6750-5p	36	61	11	17	10	10	19
hsa-miR-6751-3p	0	0	0	1	0	0	0
hsa-miR-6752-3p	0	0	0	0	0	0	0
hsa-miR-6753-3p	24	15	0	8	13	14	8
hsa-miR-6753-5p	0	1	8	1	12	3	9
hsa-miR-6754-3p	4	6	20	11	0	9	3
hsa-miR-6754-5p	0	12	0	5	0	5	7
hsa-miR-6755-5p	6	7	0	2	1	1	2
hsa-miR-6756-5p	0	0	0	0	10	3	0
hsa-miR-6757-5p	0	1	0	3	0	0	0
hsa-miR-6758-3p	6	15	0	13	8	13	14
hsa-miR-6758-5p	0	0	0	1	0	0	0
hsa-miR-6759-5p	0	0	0	0	2	0	0
hsa-miR-676-3p	32	30	49	6	4	106	63
hsa-miR-676-5p	7	11	15	1	8	13	9
hsa-miR-6761-3p	4	0	0	12	0	0	0
hsa-miR-6761-5p	28	14	1	12	0	10	0
hsa-miR-6762-3p	6	1	3	6	8	0	3
hsa-miR-6762-5p	0	2	0	0	0	0	3
hsa-miR-6763-3p	2	0	0	0	0	11	0
hsa-miR-6763-5p	29	20	26	6	33	8	1
hsa-miR-6764-3p	0	0	0	0	3	0	0
hsa-miR-6764-5p	17	14	1	5	11	12	20
hsa-miR-6765-5p	0	1	0	0	0	3	0
hsa-miR-6766-3p	0	0	2	1	0	0	0
hsa-miR-6766-5p	3	0	10	0	2	12	0
hsa-miR-6767-3p	0	0	0	0	5	0	0
hsa-miR-6767-5p	58	37	63	8	16	40	51
hsa-miR-6768-5p	0	0	5	0	0	0	0
hsa-miR-6769b-3p	2	0	3	2	4	5	0
hsa-miR-6770-3p	7	5	0	0	19	11	5
hsa-miR-6770-5p	1	0	0	0	1	0	0
hsa-miR-6771-3p	0	7	0	0	0	0	0
hsa-miR-6771-5p	0	1	0	2	0	0	0
hsa-miR-6772-3p	12	8	18	6	53	18	23
hsa-miR-6772-5p	1	0	0	0	2	0	25
hsa-miR-6774-3p	0	13	7	0	14	62	19
hsa-miR-6774-5p	0	3	0	0	0	0	6
hsa-miR-6775-3p	1	0	5	3	0	12	12
hsa-miR-6776-5p	0	0	0	2	0	0	0
hsa-miR-6777-3p	2	2	0	0	0	9	1
hsa-miR-6777-5p	3	0	7	9	0	9	0
hsa-miR-6778-5p	0	0	0	0	0	0	0
hsa-miR-6779-3p	0	0	0	0	0	0	0
hsa-miR-6779-5p	3	3	0	3	5	4	0
hsa-miR-6780a-3p	3	2	0	1	6	0	3
hsa-miR-6780a-5p	12	9	5	15	0	55	13
hsa-miR-6780b-3p	0	1	4	0	0	0	12
hsa-miR-6780b-5p	0	0	0	0	0	6	0
hsa-miR-6781-5p	7	1	4	8	0	19	12
hsa-miR-6782-5p	0	0	0	1	0	0	0
hsa-miR-6783-3p	5	27	15	11	5	30	15
hsa-miR-6783-5p	2	6	0	5	0	0	2
hsa-miR-6784-3p	3	0	14	3	3	8	3
hsa-miR-6785-5p	2	0	0	5	0	0	0
hsa-miR-6786-3p	46	27	24	17	26	64	16
hsa-miR-6787-3p	11	0	0	4	0	4	0
hsa-miR-6787-5p	15	4	0	0	1	0	5
hsa-miR-6788-3p	0	3	13	3	2	0	0
hsa-miR-6788-5p	0	1	0	1	0	0	0
hsa-miR-6789-3p	15	0	8	15	10	20	5
hsa-miR-6789-5p	4	0	0	0	0	6	0
hsa-miR-6791-3p	0	0	2	0	0	0	2
hsa-miR-6791-5p	5	0	0	3	2	7	13
hsa-miR-6792-5p	0	0	3	3	0	0	0
hsa-miR-6793-3p	0	2	0	0	0	0	0
hsa-miR-6793-5p	21	22	4	9	27	55	11
hsa-miR-6796-3p	0	0	0	5	0	0	0
hsa-miR-6796-5p	8	0	0	2	0	15	0
hsa-miR-6797-3p	0	3	0	0	0	0	0
hsa-miR-6797-5p	2	0	0	0	0	0	0
hsa-miR-6798-3p	8	4	14	8	9	10	4
hsa-miR-6798-5p	7	0	0	0	0	0	0
hsa-miR-6799-3p	0	3	0	0	0	0	0
hsa-miR-6799-5p	0	0	4	4	0	2	0
hsa-miR-6800-3p	4	0	0	0	0	0	0
hsa-miR-6800-5p	6	4	0	15	0	7	3
hsa-miR-6801-5p	0	0	0	0	0	2	0
hsa-miR-6802-3p	17	4	2	0	0	0	0
hsa-miR-6802-5p	20	13	16	3	9	1	3
hsa-miR-6803-3p	20	13	22	18	14	29	0
hsa-miR-6804-3p	0	0	1	0	0	0	0
hsa-miR-6804-5p	29	16	18	10	13	7	5
hsa-miR-6805-3p	0	1	0	0	0	0	0
hsa-miR-6805-5p	110	37	11	33	54	88	27
hsa-miR-6806-3p	13	38	20	23	57	61	41
hsa-miR-6807-5p	57	47	15	37	11	16	17
hsa-miR-6808-3p	6	13	16	10	18	2	9
hsa-miR-6809-5p	13	13	6	1	27	13	6
hsa-miR-6810-3p	0	0	5	0	0	0	0
hsa-miR-6810-5p	0	7	0	2	1	0	0
hsa-miR-6812-3p	7	0	9	0	7	0	0
hsa-miR-6812-5p	5	0	0	0	0	0	0
hsa-miR-6813-3p	4	0	0	2	0	5	0
hsa-miR-6813-5p	21	11	23	11	21	22	38
hsa-miR-6815-3p	0	3	0	1	4	7	0
hsa-miR-6815-5p	79	60	63	41	47	48	54
hsa-miR-6816-3p	12	5	2	0	0	5	4
hsa-miR-6817-3p	5	5	0	0	11	0	2
hsa-miR-6818-3p	36	17	18	13	6	7	22
hsa-miR-6818-5p	9	25	16	5	16	13	33
hsa-miR-6819-3p	12	3	30	2	51	14	30
hsa-miR-6819-5p	0	4	0	0	0	0	0
hsa-miR-6820-3p	3	0	0	0	0	0	3
hsa-miR-6820-5p	0	9	0	8	5	3	0
hsa-miR-6821-5p	19	19	2	11	5	39	7
hsa-miR-6823-5p	10	0	0	0	0	0	0
hsa-miR-6824-3p	0	2	0	0	0	0	0
hsa-miR-6825-5p	1	0	0	3	0	8	0
hsa-miR-6826-3p	31	6	0	0	0	0	0
hsa-miR-6826-5p	0	5	0	3	2	1	5
hsa-miR-6827-3p	0	0	0	0	0	0	0
hsa-miR-6827-5p	4	1	13	0	0	0	10
hsa-miR-6829-5p	0	7	0	0	4	8	0
hsa-miR-6830-5p	0	0	0	0	0	0	0
hsa-miR-6831-3p	0	0	0	0	6	0	0
hsa-miR-6831-5p	0	0	0	0	0	0	0
hsa-miR-6832-3p	0	0	0	0	0	0	0
hsa-miR-6832-5p	1	2	0	0	0	0	0
hsa-miR-6833-3p	7	2	0	5	8	0	2
hsa-miR-6833-5p	0	2	0	0	0	5	0
hsa-miR-6835-5p	0	1	0	0	0	0	0
hsa-miR-6836-3p	2	0	0	0	0	0	0
hsa-miR-6836-5p	0	0	0	0	6	0	2
hsa-miR-6837-3p	49	41	37	45	63	74	97
hsa-miR-6837-5p	23	6	27	17	19	10	10
hsa-miR-6838-5p	4	0	3	1	2	13	6
hsa-miR-6839-5p	2	4	0	0	2	0	0
hsa-miR-6840-3p	0	2	0	0	0	0	0
hsa-miR-6840-5p	0	0	9	3	0	4	2
hsa-miR-6842-3p	595	508	171	269	693	507	585
hsa-miR-6842-5p	109	93	66	91	118	96	62
hsa-miR-6843-3p	26	13	10	11	15	22	14
hsa-miR-6844	0	0	0	0	2	0	0
hsa-miR-6845-3p	0	1	0	0	0	0	0
hsa-miR-6845-5p	0	7	0	0	0	5	0
hsa-miR-6846-5p	4	0	0	0	0	0	0
hsa-miR-6847-3p	5	0	0	1	8	0	6
hsa-miR-6847-5p	4	0	0	0	9	0	0
hsa-miR-6848-5p	1	0	0	0	0	0	4
hsa-miR-6849-3p	0	0	5	0	0	10	0
hsa-miR-6850-5p	27	30	44	13	22	48	6
hsa-miR-6851-3p	0	2	0	0	0	0	0
hsa-miR-6851-5p	2	2	0	3	0	0	0
hsa-miR-6852-3p	0	1	0	0	0	1	8
hsa-miR-6852-5p	242	176	107	109	622	193	471
hsa-miR-6853-3p	6	13	2	1	0	12	9
hsa-miR-6854-3p	9	4	2	0	6	0	0
hsa-miR-6854-5p	5	2	0	0	0	0	0
hsa-miR-6855-3p	16	6	11	0	30	15	29
hsa-miR-6855-5p	29	30	14	2	9	54	0
hsa-miR-6857-3p	29	21	4	16	6	6	9
hsa-miR-6858-3p	0	0	0	4	0	0	0
hsa-miR-6858-5p	6	1	4	3	4	12	4
hsa-miR-6859-3p	0	2	0	0	0	1	0
hsa-miR-6859-5p	17	13	13	9	9	10	5
hsa-miR-6861-3p	1	7	0	0	0	0	0
hsa-miR-6861-5p	4	0	0	5	4	9	7
hsa-miR-6862-5p	11	14	4	4	1	35	15
hsa-miR-6863	0	0	0	0	0	3	0
hsa-miR-6864-5p	0	0	0	6	0	0	6
hsa-miR-6865-5p	2	1	0	4	0	13	0
hsa-miR-6866-3p	1	12	0	2	6	23	0
hsa-miR-6866-5p	139	127	57	81	129	191	105
hsa-miR-6867-5p	0	0	0	0	0	0	0
hsa-miR-6868-3p	40	26	19	0	25	40	54
hsa-miR-6869-5p	2	2	0	0	0	0	0
hsa-miR-6871-3p	4	0	0	0	0	0	0
hsa-miR-6873-3p	57	30	32	38	49	35	37
hsa-miR-6873-5p	0	3	1	0	0	7	1
hsa-miR-6874-3p	4	0	1	0	0	0	5
hsa-miR-6875-3p	0	2	0	0	0	7	0
hsa-miR-6875-5p	14	8	0	3	6	25	18
hsa-miR-6876-3p	0	4	0	0	0	4	0
hsa-miR-6876-5p	10	4	0	0	14	28	2
hsa-miR-6877-3p	0	0	0	0	5	0	0
hsa-miR-6877-5p	71	99	78	21	107	109	49
hsa-miR-6878-5p	6	6	12	1	1	0	0
hsa-miR-6879-3p	0	2	0	0	0	0	0
hsa-miR-6880-3p	0	2	0	0	0	4	0
hsa-miR-6881-3p	7	2	0	3	5	0	0
hsa-miR-6881-5p	0	3	0	0	0	0	0
hsa-miR-6882-3p	5	0	3	1	0	0	4
hsa-miR-6882-5p	21	29	6	8	38	16	65
hsa-miR-6883-3p	0	3	0	12	0	4	6
hsa-miR-6884-5p	30	17	40	27	35	49	26
hsa-miR-6885-3p	5	2	0	2	0	0	1
hsa-miR-6886-5p	0	2	0	5	0	0	0
hsa-miR-6889-3p	2	0	0	3	0	0	0
hsa-miR-6889-5p	5	0	0	6	0	18	0
hsa-miR-6890-5p	0	1	0	0	0	0	8
hsa-miR-6891-5p	36	84	16	5	0	34	16
hsa-miR-6892-5p	5	6	0	4	7	8	3
hsa-miR-6893-5p	4	0	0	0	0	0	0
hsa-miR-6894-3p	9	0	10	1	13	4	0
hsa-miR-6894-5p	0	0	0	0	0	0	2
hsa-miR-6895-3p	2	0	0	2	0	0	0
hsa-miR-6895-5p	3	0	0	0	0	0	11
hsa-miR-7-1-3p	28	45	15	21	36	47	109
hsa-miR-7-2-3p	3	0	0	0	0	0	0
hsa-miR-7-5p	2628	8445	5204	4249	5170	9679	2643
hsa-miR-708-3p	90	123	22	31	57	105	35
hsa-miR-708-5p	0	0	3	0	0	0	0
hsa-miR-7106-3p	0	1	0	0	6	0	0
hsa-miR-7106-5p	0	3	0	0	0	0	0
hsa-miR-7108-5p	0	4	2	5	0	0	0
hsa-miR-7109-3p	1	0	0	0	0	0	0
hsa-miR-7109-5p	0	0	0	0	0	0	0
hsa-miR-7110-3p	26	17	19	18	25	4	4
hsa-miR-7110-5p	5	0	0	0	8	0	0
hsa-miR-7111-3p	5	1	0	0	0	0	0
hsa-miR-7113-5p	9	6	16	8	19	13	14
hsa-miR-7114-5p	0	1	0	0	8	0	0
hsa-miR-7151-3p	0	7	0	0	6	3	0
hsa-miR-7151-5p	0	0	0	0	0	0	0
hsa-miR-7152-3p	0	6	0	0	0	0	0
hsa-miR-7155-3p	2	3	0	0	0	0	0
hsa-miR-744-3p	2	8	0	0	14	18	35
hsa-miR-744-5p	22688	14379	13066	13487	32608	22676	24814
hsa-miR-758-3p	8	16	1	2	61	9	63
hsa-miR-760	753	1058	456	368	668	799	475
hsa-miR-762	0	0	0	5	0	0	0
hsa-miR-765	0	1	0	0	3	0	0
hsa-miR-766-3p	65	82	28	52	69	61	29
hsa-miR-766-5p	353	282	228	196	672	446	433
hsa-miR-767-5p	0	0	0	0	1	7	0
hsa-miR-769-3p	9	8	0	3	16	0	1
hsa-miR-769-5p	2666	2933	1301	1607	1961	2785	1728
hsa-miR-770-5p	3	0	0	0	0	0	0
hsa-miR-7702	2	34	50	1	21	12	0
hsa-miR-7704	0	0	0	0	0	0	0
hsa-miR-7705	14	11	16	9	18	80	26
hsa-miR-7706	2002	1006	1146	673	708	1483	905
hsa-miR-7843-3p	0	0	0	0	0	0	0
hsa-miR-7843-5p	0	0	0	0	0	0	0
hsa-miR-7844-5p	0	8	0	0	3	0	0
hsa-miR-7848-3p	11	23	22	4	26	25	23
hsa-miR-7849-3p	32	11	17	14	108	18	26
hsa-miR-7850-5p	26	47	32	8	10	20	4
hsa-miR-7851-3p	5	0	0	1	0	0	0
hsa-miR-7852-3p	0	1	1	0	0	0	0
hsa-miR-7853-5p	0	6	0	0	0	9	0
hsa-miR-7854-3p	111	102	87	109	77	93	70
hsa-miR-7855-5p	7	13	19	0	0	20	13
hsa-miR-7856-5p	11	2	2	0	10	8	4
hsa-miR-7973	3	0	0	0	0	0	0
hsa-miR-7976	482	801	191	264	412	757	513
hsa-miR-7977	0	0	0	0	0	0	0
hsa-miR-8060	0	0	0	0	0	2	0
hsa-miR-8061	3	0	0	0	0	0	0
hsa-miR-8072	7	2	3	0	0	10	0
hsa-miR-8485	0	0	0	0	0	0	0
hsa-miR-873-3p	0	7	0	0	11	50	0
hsa-miR-873-5p	102	62	34	25	90	572	114
hsa-miR-874-3p	109	75	42	166	58	268	61
hsa-miR-874-5p	4	1	0	0	0	0	0
hsa-miR-876-3p	0	0	0	0	0	0	5
hsa-miR-877-3p	16	0	19	11	12	6	5
hsa-miR-877-5p	330	186	57	106	232	367	162
hsa-miR-885-3p	62	137	209	209	97	277	8
hsa-miR-885-5p	80	568	1073	1656	463	732	112
hsa-miR-887-3p	2	1	0	0	0	0	0
hsa-miR-887-5p	14	0	9	0	13	22	0
hsa-miR-888-5p	0	7	5	1	4	0	3
hsa-miR-889-3p	203	323	50	104	1729	323	1608
hsa-miR-889-5p	3	0	0	0	0	0	0
hsa-miR-891a-5p	0	2	0	0	0	0	0
hsa-miR-892a	0	0	0	0	0	0	1
hsa-miR-9-3p	43	75	22	12	35	61	66
hsa-miR-9-5p	66	89	32	33	927	164	49
hsa-miR-92a-1-5p	118	178	63	281	104	720	48
hsa-miR-92a-2-5p	1	0	0	3	0	30	0
hsa-miR-92a-3p	285877	290744	243420	229511	224382	359483	234429
hsa-miR-92b-3p	3524	3931	3086	2988	2413	3624	3090
hsa-miR-92b-5p	340	184	264	242	344	575	116
hsa-miR-93-3p	118	71	46	105	151	130	119
hsa-miR-93-5p	10032	12937	6914	6352	6422	11750	7801
hsa-miR-933	34	65	6	25	13	21	19
hsa-miR-934	0	0	0	0	0	0	0
hsa-miR-935	25	3	0	2	0	6	0
hsa-miR-937-3p	29	52	66	39	35	28	29
hsa-miR-937-5p	0	0	0	0	0	10	0
hsa-miR-939-3p	0	0	0	0	0	0	0
hsa-miR-939-5p	47	18	37	23	8	7	0
hsa-miR-940	7	16	0	4	0	0	0
hsa-miR-941	674	1266	509	2593	1694	2322	298
hsa-miR-942-3p	49	138	24	20	67	35	23
hsa-miR-942-5p	1425	1236	1227	779	1167	1970	1174
hsa-miR-943	16	0	13	0	0	0	0
hsa-miR-944	2	6	4	0	0	6	1
hsa-miR-95-3p	1778	1832	986	881	2223	5582	1401
hsa-miR-95-5p	2	10	4	11	0	18	9
hsa-miR-96-5p	501	421	231	596	515	791	448
hsa-miR-98-3p	13	7	5	1	7	21	19
hsa-miR-98-5p	13832	12597	11382	11476	14084	22765	15512
hsa-miR-99a-3p	0	0	7	4	1	0	3
hsa-miR-99a-5p	58851	159139	63251	149483	92355	154558	78086
hsa-miR-99b-3p	620	479	292	305	516	1033	609
hsa-miR-99b-5p	24311	21241	9563	10493	22467	44204	19073
unconservative_10_105951	1	0	3	0	3	1	7
unconservative_10_108280	7	10	10	8	0	18	2
unconservative_10_108722	6	1	0	1	0	0	0
unconservative_10_109397	0	7	2	0	0	0	0
unconservative_10_115441	2	1	19	6	0	0	0
unconservative_10_119755	5	2	6	1	2	5	4
unconservative_10_120033	14	12	97	32	49	30	5
unconservative_10_121000	0	7	0	0	0	0	3
unconservative_10_123526	0	9	6	1	0	15	0
unconservative_10_123702	66	96	72	19	12	52	11
unconservative_10_126033	0	3	0	0	4	1	6
unconservative_10_130237	4	0	0	0	0	0	0
unconservative_10_131150	0	4	0	0	0	15	0
unconservative_10_134856	0	9	17	2	0	8	0
unconservative_10_141242	3	1	0	8	21	10	8
unconservative_10_148237	3	31	30	3	24	14	26
unconservative_10_150959	0	0	0	0	0	0	6
unconservative_10_157143	2	2	5	0	0	2	2
unconservative_11_163577	65	29	1	21	50	24	30
unconservative_11_164844	5	9	6	5	1	7	7
unconservative_11_168697	18	24	14	7	16	28	7
unconservative_11_171120	1	5	0	0	12	5	2
unconservative_11_173714	0	6	0	0	0	0	0
unconservative_11_176609	0	0	0	0	0	25	0
unconservative_11_178243	5	7	0	3	0	13	0
unconservative_11_182717	4	48	4	8	16	59	12
unconservative_11_183741	1747	1661	1711	1555	1045	3674	764
unconservative_11_187231	0	0	0	0	0	8	0
unconservative_11_190907	7	0	0	0	5	0	0
unconservative_11_190929	26	31	24	7	8	28	7
unconservative_11_191226	102	118	68	50	122	151	56
unconservative_11_193341	31	11	14	24	16	11	22
unconservative_11_195570	69	47	72	23	30	91	12
unconservative_11_201580	40	65	48	9	9	35	3
unconservative_11_201643	12	27	0	5	9	1	0
unconservative_11_201930	6	7	4	3	4	6	7
unconservative_11_203470	0	1	0	1	0	10	0
unconservative_11_206513	6	12	0	7	18	24	1
unconservative_12_220704	1	5	0	4	1	9	4
unconservative_12_223216	2	18	1	2	14	1	22
unconservative_12_224481	0	6	0	0	0	0	0
unconservative_12_226226	0	3	0	0	0	0	0
unconservative_12_228671	5	5	2	2	5	5	6
unconservative_12_230595	1	2	0	1	2	4	2
unconservative_12_232393	9	0	5	0	0	0	0
unconservative_12_232648	214	215	173	104	173	362	152
unconservative_12_233756	7	2	0	0	0	0	5
unconservative_12_235706	0	0	1	1	5	4	230
unconservative_12_239763	9	7	11	5	4	4	5
unconservative_12_239971	1	7	18	6	12	43	23
unconservative_12_241215	10	6	0	5	6	23	22
unconservative_12_244484	12	0	16	5	4	8	1
unconservative_12_259004	31	8	9	12	10	55	0
unconservative_12_260389	9	18	10	8	4	7	7
unconservative_12_262827	3	0	10	3	0	0	0
unconservative_12_265510	2	3	0	1	5	0	7
unconservative_12_266792	119	130	97	109	96	95	74
unconservative_12_269519	0	0	0	0	1	1	0
unconservative_12_270617	17	12	4	3	0	2	3
unconservative_12_270930	135	195	159	37	22	111	23
unconservative_12_271122	1	7	1	1	12	15	1
unconservative_12_271963	0	0	0	0	1	0	0
unconservative_13_275638	210	213	170	103	169	362	147
unconservative_13_275987	17	11	0	10	0	13	62
unconservative_13_277954	18	14	2	8	11	11	10
unconservative_13_280003	0	3	0	0	1	6	0
unconservative_13_287342	0	0	0	0	3	0	0
unconservative_13_287354	19	10	7	10	11	7	5
unconservative_13_290647	14	14	24	6	4	10	0
unconservative_13_296731	4	10	8	2	0	0	1
unconservative_13_296797	8	10	0	4	0	0	0
unconservative_13_298042	48	90	35	13	28	62	1
unconservative_13_300092	0	0	0	0	0	0	0
unconservative_13_306552	0	0	0	0	0	0	0
unconservative_14_307701	0	0	0	0	0	0	0
unconservative_14_315670	0	1	14	3	0	15	8
unconservative_14_321156	6	6	0	0	20	2	4
unconservative_14_323490	0	0	0	0	0	3	7
unconservative_14_326084	0	0	0	0	4	10	0
unconservative_14_328260	5	6	5	3	4	5	5
unconservative_14_331140	1666	1494	1517	1429	972	3340	735
unconservative_14_334970	0	0	0	0	0	0	0
unconservative_14_336398	16	27	19	8	7	18	1
unconservative_14_338059	50	43	30	16	48	30	50
unconservative_14_338187	11	16	9	4	5	8	3
unconservative_14_340887	1	2	0	2	1	6	0
unconservative_14_341195	0	0	0	0	1	10	0
unconservative_14_341678	16	38	18	4	14	21	1
unconservative_14_342241	16	5	23	8	3	7	0
unconservative_15_350114	6	7	9	8	2	16	0
unconservative_15_350598	33	9	6	15	60	16	42
unconservative_15_351276	0	0	0	0	0	0	2
unconservative_15_353545	0	2	0	0	0	0	0
unconservative_15_353804	0	0	1	0	0	21	9
unconservative_15_360796	0	3	4	1	0	0	0
unconservative_15_369551	4	17	8	3	6	18	0
unconservative_15_369666	0	0	0	0	0	0	0
unconservative_16_383134	1	2	0	0	0	3	2
unconservative_16_383460	17	12	3	11	0	13	8
unconservative_16_384788	4	11	3	2	0	1	2
unconservative_16_385495	170	163	126	161	156	129	85
unconservative_16_386807	198	191	141	179	178	141	102
unconservative_16_387820	21	17	2	1	0	5	1
unconservative_16_389639	6	7	4	3	4	6	7
unconservative_16_390743	0	5	4	0	1	10	0
unconservative_16_392737	0	3	0	5	3	13	6
unconservative_16_393574	3	6	4	0	0	8	10
unconservative_16_395071	8	8	2	1	7	4	0
unconservative_16_395273	8	3	0	0	0	0	0
unconservative_16_403389	1177	1021	1052	899	665	1929	551
unconservative_16_404868	1	0	9	3	5	1	0
unconservative_16_406331	1	1	0	2	2	4	0
unconservative_16_407863	26	25	55	6	17	25	7
unconservative_16_408605	4	3	2	2	3	4	5
unconservative_16_410016	6	8	3	4	3	11	3
unconservative_16_411974	3	5	4	3	4	2	5
unconservative_16_413156	0	0	6	0	0	0	9
unconservative_16_417934	8	4	11	1	12	29	0
unconservative_16_419797	5	6	5	3	4	5	5
unconservative_16_421617	10	6	12	8	8	5	4
unconservative_16_422763	5	32	7	4	3	5	10
unconservative_16_423118	5	0	5	0	0	0	3
unconservative_17_423923	4	10	8	7	8	32	21
unconservative_17_428856	0	7	0	3	16	0	0
unconservative_17_430919	6	19	5	0	0	8	11
unconservative_17_431636	48	90	35	13	28	62	1
unconservative_17_433353	2	4	0	2	13	11	5
unconservative_17_435018	0	1	0	0	0	2	2
unconservative_17_435312	5	3	2	1	2	9	5
unconservative_17_439537	82	68	45	47	65	286	82
unconservative_17_440531	3	2	0	0	0	9	3
unconservative_17_443043	22	7	7	4	6	0	6
unconservative_17_443968	38	14	23	0	208	59	72
unconservative_17_445177	0	80	0	0	0	0	0
unconservative_17_445194	21	20	12	10	6	15	5
unconservative_17_445590	11	2	17	0	0	8	0
unconservative_17_445807	4	3	7	2	3	4	5
unconservative_17_446483	30	27	44	15	14	15	7
unconservative_17_451212	10	3	0	2	0	0	0
unconservative_17_451957	0	7	0	3	16	0	0
unconservative_17_453509	25	32	47	10	3	8	4
unconservative_17_455688	2	4	0	2	13	11	5
unconservative_17_456126	2	4	0	2	13	11	5
unconservative_17_456766	2	7	12	5	4	14	7
unconservative_17_461945	7	23	5	13	0	3	0
unconservative_17_462962	0	0	0	0	0	0	2
unconservative_17_467392	0	3	0	3	8	0	0
unconservative_17_467574	26	16	26	14	10	17	11
unconservative_18_472817	42	39	44	9	14	30	2
unconservative_18_478419	30	26	42	15	14	14	6
unconservative_18_480099	2	6	7	2	5	0	1
unconservative_18_486788	9	17	18	8	1	3	0
unconservative_18_493637	57	90	24	13	24	58	14
unconservative_19_497267	0	3	0	0	0	0	9
unconservative_19_499371	91	88	71	83	67	74	53
unconservative_19_499850	4	3	0	11	0	0	7
unconservative_19_502144	0	0	3	0	14	0	0
unconservative_19_503720	22	68	48	33	36	160	65
unconservative_19_507075	0	3	0	2	2	14	0
unconservative_19_510225	0	0	12	0	5	7	0
unconservative_19_511733	7	5	6	6	4	6	6
unconservative_19_515500	26	17	12	1	51	27	29
unconservative_19_515640	1	0	8	0	0	0	0
unconservative_19_515784	11	0	9	14	0	8	9
unconservative_19_517187	23	17	21	2	11	27	7
unconservative_19_519074	2	8	1	0	5	10	2
unconservative_19_519884	5	4	7	8	1	22	10
unconservative_19_520058	2	0	4	2	1	5	2
unconservative_19_520068	2	0	4	2	1	5	2
unconservative_19_520407	3	9	5	2	4	1	8
unconservative_19_520752	20	15	17	14	12	9	8
unconservative_19_523442	3	11	2	12	9	0	0
unconservative_19_524852	2	1	0	0	0	0	1
unconservative_19_525448	0	1	0	4	11	6	33
unconservative_19_526630	20	10	14	9	9	5	10
unconservative_19_527318	3	0	0	3	6	0	0
unconservative_19_528128	6	0	0	0	0	0	2
unconservative_19_529041	4	1	0	1	3	2	10
unconservative_19_529338	6	6	12	1	2	17	3
unconservative_1_100308	0	4	0	7	0	0	3
unconservative_1_10308	13	9	5	2	1	2	3
unconservative_1_1375	0	1	0	0	0	1	11
unconservative_1_14160	17	18	4	0	0	1	11
unconservative_1_14199	0	0	4	0	5	0	0
unconservative_1_15477	8	9	16	10	3	13	0
unconservative_1_16254	3	11	0	1	43	0	35
unconservative_1_16492	0	1	0	6	0	0	0
unconservative_1_22664	25	37	36	31	45	9	76
unconservative_1_22739	0	0	0	0	1	0	0
unconservative_1_26544	1	9	0	1	0	1	9
unconservative_1_29207	0	0	0	0	0	3	0
unconservative_1_29447	0	0	0	0	0	3	0
unconservative_1_30331	0	0	0	0	0	3	0
unconservative_1_35791	0	2	0	2	3	0	0
unconservative_1_36507	12	2	6	5	6	10	3
unconservative_1_45577	19	34	17	15	37	57	26
unconservative_1_52465	0	0	0	0	0	0	0
unconservative_1_56625	66	43	12	27	37	45	17
unconservative_1_57659	0	0	7	0	5	7	0
unconservative_1_62894	1	4	0	4	0	6	3
unconservative_1_6552	7	3	13	5	1	6	8
unconservative_1_65885	36	18	25	42	49	46	65
unconservative_1_66520	4	1	3	5	0	0	15
unconservative_1_67890	28	26	42	15	14	14	5
unconservative_1_69229	0	1	0	6	0	0	0
unconservative_1_70210	6	6	12	1	2	17	3
unconservative_1_75616	0	7	0	0	7	16	0
unconservative_1_7799	4	6	2	5	4	8	6
unconservative_1_80714	0	0	0	0	0	3	0
unconservative_1_8249	0	0	0	0	0	9	0
unconservative_1_83038	0	0	0	0	0	3	0
unconservative_1_90037	2813	1805	1421	1073	4302	3017	4679
unconservative_1_90624	58	15	8	13	11	19	13
unconservative_1_91252	114	65	151	32	96	79	11
unconservative_1_97007	16	7	14	9	6	5	5
unconservative_1_97008	16	7	14	9	6	5	5
unconservative_1_97125	7	0	5	0	2	6	0
unconservative_1_98096	102	118	68	50	122	151	52
unconservative_1_98568	30	42	27	18	34	49	21
unconservative_1_99931	3	5	0	4	12	11	9
unconservative_20_629070	56	38	87	24	45	73	24
unconservative_20_641771	4	7	2	5	5	8	6
unconservative_20_641873	22	8	40	19	43	15	15
unconservative_20_642104	532	102	98	191	1003	638	533
unconservative_20_642298	0	0	0	0	0	0	0
unconservative_20_648983	4	0	3	2	0	2	0
unconservative_20_650920	26	11	22	13	15	54	20
unconservative_20_651638	0	10	0	4	0	0	11
unconservative_20_653563	0	2	0	0	0	0	9
unconservative_20_655173	46	32	13	18	23	77	25
unconservative_20_658605	19	4	2	0	2	6	14
unconservative_21_659888	34	36	16	11	6	36	0
unconservative_21_660164	34	36	16	11	6	36	0
unconservative_21_660316	34	36	16	11	6	36	0
unconservative_21_668352	6	0	0	4	1	6	2
unconservative_21_673779	4	14	9	0	4	23	5
unconservative_21_674151	20	13	5	4	8	19	7
unconservative_22_678126	7	3	0	3	8	31	0
unconservative_22_678234	12	32	14	6	4	6	10
unconservative_22_678825	13	4	5	3	6	0	3
unconservative_22_678966	18	7	8	5	6	7	4
unconservative_22_680770	0	17	0	1	16	1	4
unconservative_22_681831	0	0	0	0	0	15	0
unconservative_22_683752	2	3	1	1	3	8	4
unconservative_22_684341	8	11	6	1	4	7	2
unconservative_22_687597	8	1	1	0	0	0	3
unconservative_22_688681	3	0	0	0	2	18	18
unconservative_22_690726	199	194	142	183	181	144	102
unconservative_22_692662	8	0	9	0	5	10	8
unconservative_22_693672	20	4	2	0	0	0	6
unconservative_22_695195	2	3	1	1	3	8	4
unconservative_22_695801	8	17	0	1	1	10	17
unconservative_22_696176	0	1	16	0	0	0	0
unconservative_22_696775	0	0	0	0	3	0	2
unconservative_2_535171	21	3	1	3	1	2	2
unconservative_2_541469	19	38	6	3	3	3	5
unconservative_2_542264	4	27	0	3	5	17	15
unconservative_2_543028	3	5	0	0	5	10	5
unconservative_2_546108	0	1	0	0	0	2	2
unconservative_2_546381	0	0	1	0	16	31	0
unconservative_2_562263	2	5	0	0	1	0	0
unconservative_2_563662	13	3	2	2	4	26	3
unconservative_2_567619	0	3	5	0	0	8	0
unconservative_2_572170	6	8	3	4	3	11	3
unconservative_2_575063	1	0	0	0	0	0	0
unconservative_2_575431	14	39	25	6	0	33	11
unconservative_2_578257	4	13	0	5	21	9	3
unconservative_2_583484	1	6	0	4	4	0	0
unconservative_2_584685	7	10	0	5	23	8	13
unconservative_2_586463	1	14	6	2	6	6	7
unconservative_2_586720	30	28	44	15	14	22	12
unconservative_2_595327	0	4	0	3	0	12	0
unconservative_2_596608	9	8	6	6	13	15	4
unconservative_2_596705	4	4	7	2	8	2	2
unconservative_2_599054	24	30	49	18	23	13	17
unconservative_2_602502	14	19	0	3	0	0	0
unconservative_2_606068	78	134	72	16	22	36	1
unconservative_2_610109	0	0	0	2	1	9	8
unconservative_2_615175	1	8	12	8	4	42	13
unconservative_2_617736	5	4	6	2	3	5	5
unconservative_2_625544	6	0	0	5	6	0	0
unconservative_2_625660	13	16	16	12	5	12	11
unconservative_2_627643	20	14	18	14	12	10	10
unconservative_3_703632	0	11	0	6	0	0	0
unconservative_3_707848	67	38	30	23	33	91	21
unconservative_3_709925	4	0	0	0	2	0	10
unconservative_3_711109	0	0	3	0	0	0	8
unconservative_3_712289	0	1	0	0	0	0	0
unconservative_3_719000	1	3	3	2	4	3	13
unconservative_3_722603	12	7	11	6	4	4	7
unconservative_3_723288	3	0	13	0	0	2	0
unconservative_3_724881	4	1	0	2	0	15	0
unconservative_3_725049	0	0	0	0	0	0	12
unconservative_3_729745	4	5	0	2	0	13	2
unconservative_3_729802	0	1	0	0	11	0	0
unconservative_3_734046	9	3	1	0	11	5	20
unconservative_3_736880	8	0	7	0	0	0	0
unconservative_3_739405	56	10	59	44	28	16	27
unconservative_3_744421	0	8	9	2	1	4	6
unconservative_3_746143	5	5	8	0	0	0	0
unconservative_3_746680	3	0	5	0	0	0	7
unconservative_3_756282	40	51	64	27	15	32	14
unconservative_3_756655	2	5	1	2	4	8	4
unconservative_3_760741	0	0	0	6	0	0	3
unconservative_3_761938	63	92	83	10	2	63	0
unconservative_3_764265	53	11	11	1	42	50	59
unconservative_3_765806	26	16	26	14	10	17	11
unconservative_3_770702	1	3	12	4	3	0	0
unconservative_3_774194	12	1	0	1	11	0	4
unconservative_4_774899	7	13	1	0	8	9	18
unconservative_4_778398	75	19	52	22	87	120	115
unconservative_4_781694	13	9	9	5	22	5	6
unconservative_4_781868	0	3	3	4	0	0	6
unconservative_4_783222	1	2	0	2	1	6	0
unconservative_4_783284	5	4	0	4	4	0	19
unconservative_4_784218	6	10	11	7	6	6	8
unconservative_4_787075	0	0	1	0	0	0	5
unconservative_4_789122	9	7	11	0	6	29	0
unconservative_4_792929	0	0	0	0	3	9	0
unconservative_4_793269	6	2	0	0	4	8	0
unconservative_4_794912	19	38	33	0	0	15	1
unconservative_4_797157	0	0	0	0	0	0	8
unconservative_4_800856	18	36	12	14	2	20	11
unconservative_4_806542	0	0	0	0	0	0	5
unconservative_4_813143	0	3	3	4	0	0	6
unconservative_4_814649	5	4	0	4	4	0	19
unconservative_4_818724	9	6	9	6	6	5	4
unconservative_4_818946	9	2	11	5	0	14	3
unconservative_4_818962	8	7	12	5	5	24	3
unconservative_4_820408	4	2	9	6	3	7	2
unconservative_4_820529	9	5	4	0	2	17	0
unconservative_4_823012	2	6	1	2	0	7	8
unconservative_4_823678	0	0	0	0	0	0	7
unconservative_4_826032	48	95	50	16	12	69	11
unconservative_4_826306	30	26	42	15	14	14	6
unconservative_4_828375	0	3	0	0	0	0	0
unconservative_4_828619	7	9	3	2	11	14	1
unconservative_4_829975	0	0	0	0	9	10	0
unconservative_5_839083	2	8	5	0	5	11	1
unconservative_5_839319	19	19	8	12	1	5	1
unconservative_5_840442	0	1	0	1	2	2	1
unconservative_5_842359	1	0	0	0	0	0	0
unconservative_5_844443	2	5	0	0	1	0	0
[truncated: 123 more rows]

## Sheet: novel miRNA sequences
>unconservative_10_105951
aaaaguaauugugguuucugcc
>unconservative_10_108280
cacugcacuccagccuggguga
>unconservative_10_108722
uccuuuuccucagauguuguaga
>unconservative_10_109397
aaaccgccauuacuuuugc
>unconservative_10_115441
ugugucuguucccugucucucu
>unconservative_10_119755
ugcccaggcuggagugcagug
>unconservative_10_120033
gucccccggaucugccccucc
>unconservative_10_121000
ucucgugcucugaucuuuuca
>unconservative_10_123526
uccauaucccaaccugucagagu
>unconservative_10_123702
ccugggcucaagugauccucuu
>unconservative_10_126033
ccaggagaucgaggcugcagu
>unconservative_10_130237
ucccccagaaggcuguccugag
>unconservative_10_131150
ucuucucuagaggcucuggaa
>unconservative_10_134856
gcgcugccgucucuggaggagu
>unconservative_10_141242
uuuuauaauauggacccuucugu
>unconservative_10_148237
augguccauuuugcucugcuu
>unconservative_10_150959
ggagagguggaugagugag
>unconservative_10_157143
acugcaaucuccaccuccugggu
>unconservative_11_163577
gagugugcuagaguccucgaag
>unconservative_11_164844
uugggauuacaggagugagc
>unconservative_11_168697
cggcauuagguucucauaggagu
>unconservative_11_171120
agaagaggguggcacugagagc
>unconservative_11_173714
uuucuuucuucagcuuuccucu
>unconservative_11_176609
cuucugucugcaccaggcuuu
>unconservative_11_178243
cccgggccagcggcuguggagg
>unconservative_11_182717
auucgcugggaauucagccucu
>unconservative_11_183741
ucccacugcuucacuugacuag
>unconservative_11_187231
gugggggcagcauucucuguag
>unconservative_11_190907
ugacauuacagacagcucugac
>unconservative_11_190929
ggagaaucacuugaaccc
>unconservative_11_191226
uucagugucuggugaggguc
>unconservative_11_193341
accugugcuuccucuuugauga
>unconservative_11_195570
cugggauuacaggcgugagc
>unconservative_11_201580
ccugggcucaagugauccuccu
>unconservative_11_201643
aggaccucugugcuuucaccucu
>unconservative_11_201930
ugcccaggcuggagugcagug
>unconservative_11_203470
ucacccaggcuggaaugcagug
>unconservative_11_206513
uggggccuggguguggugugu
>unconservative_12_220704
ccuaugagaaucuaaugccacc
>unconservative_12_223216
acccaggcuggagugcagugu
>unconservative_12_224481
gaauaguuuuaguaacucuuga
>unconservative_12_226226
ucacagacggguguacaaccu
>unconservative_12_228671
ugcccaggcuggagugcagug
>unconservative_12_230595
gcccaggcuggagugcagugg
>unconservative_12_232393
uuuguuuuccggggcgcugc
>unconservative_12_232648
aaagcaaauguugggugaacggc
>unconservative_12_233756
ucugcacucuagccugggu
>unconservative_12_235706
uggcuggguguggaggug
>unconservative_12_239763
acugcaaccucugccugcgg
>unconservative_12_239971
uuuugcugcaguguggauggua
>unconservative_12_241215
cccgcucucccgaagcuguuc
>unconservative_12_244484
ccugccucagccuccugaguagcug
>unconservative_12_259004
uuggugauaggagucugugauu
>unconservative_12_260389
gaauuaauggcuggcugggagg
>unconservative_12_262827
ucuggcuccuuucuaaucacu
>unconservative_12_265510
cgaggggucuuccaggaacu
>unconservative_12_266792
acugcaaccucugccuccggc
>unconservative_12_269519
uugggaagaauucugauauugg
>unconservative_12_270617
cucucgccaggcguccucgugg
>unconservative_12_270930
ccugggcucaagcgauccuccu
>unconservative_12_271122
agucuugaucuguugcccaggc
>unconservative_12_271963
ccaggcucagggaaacugaga
>unconservative_13_275638
aaagcaaauguuaggugaacggc
>unconservative_13_275987
uaugugccuaguggcugcugucu
>unconservative_13_277954
ccggcugcggcucccaccuugg
>unconservative_13_280003
acaugagauuugggaggggcc
>unconservative_13_287342
ccaggcggcggcggaggcgg
>unconservative_13_287354
cacugcaaccucugccuccc
>unconservative_13_290647
aggaggauugcuugagccuggg
>unconservative_13_296731
gguagaaauccagaaucugagg
>unconservative_13_296797
cgugcccccuggcucuggug
>unconservative_13_298042
uaaugccugaugaucugucacugu
>unconservative_13_300092
cauaaacugcauuuacucuugc
>unconservative_13_306552
auuugucaucauagcuuuugcguu
>unconservative_14_307701
cugcacuucagcucugggu
>unconservative_14_315670
ugcacagagggcggcgggcu
>unconservative_14_321156
uacugggauauuuggagcuucuc
>unconservative_14_323490
ucgguggaccucagaacaugu
>unconservative_14_326084
ucuggugcccugguggagaug
>unconservative_14_328260
ugcccaggcuggagugcagug
>unconservative_14_331140
ucccacugcuucacuugacuag
>unconservative_14_334970
uuucccaggaucugagggcaga
>unconservative_14_336398
ccugggcucaagugauccuccc
>unconservative_14_338059
uuugaugacuguucuuccugu
>unconservative_14_338187
ccuggccucaagugauccuccu
>unconservative_14_340887
ugccgggcagcuuggagaaggc
>unconservative_14_341195
aucaggaaagguuuguugaau
>unconservative_14_341678
uaaugccugacgaucugucacugu
>unconservative_14_342241
aggaggauugauugaaccuggg
>unconservative_15_350114
ccagcuacuugggagguua
>unconservative_15_350598
uggccaggguggucucgagcgcc
>unconservative_15_351276
ucagauauucuggauuacucag
>unconservative_15_353545
uggaauucugcaccuggugauu
>unconservative_15_353804
cauuucuguccaccuucu
>unconservative_15_360796
uuucagcgcucugccccucu
>unconservative_15_369551
ucugggcucaagugauccucu
>unconservative_15_369666
aggcuguggggcuuucuggagu
>unconservative_16_383134
gcccaggcuggagugcagugg
>unconservative_16_383460
aaggcgauccagauccagaac
>unconservative_16_384788
cacugcacuccagccuggguga
>unconservative_16_385495
acugcaaccucugccuccgga
>unconservative_16_386807
acugcaaccucugccuccggu
>unconservative_16_387820
guggcucaugccuguaaucccagc
>unconservative_16_389639
ugcccaggcuggagugcagug
>unconservative_16_390743
cuucccucugcacucgcccag
>unconservative_16_392737
aaaaguaaucgugguuuuugcc
>unconservative_16_393574
uggcaaaaggguuuagaacuu
>unconservative_16_395071
ugggccgcgggcgggguugga
>unconservative_16_395273
cuuguugaugugcugcgccu
>unconservative_16_403389
ucccacugcuucacuugacuag
>unconservative_16_404868
ggcccggacaucugcauuuuga
>unconservative_16_406331
aacaggcuggcgcucuaggacg
>unconservative_16_407863
ccagcuacucuggaggcua
>unconservative_16_408605
ugcccaggcuggagugcagug
>unconservative_16_410016
gcccaggcuggagugcagugg
>unconservative_16_411974
cacccaggcuggagugcagugg
>unconservative_16_413156
acaggcucuugcucuucuugu
>unconservative_16_417934
cccgggcugcugcuguuccuga
>unconservative_16_419797
ugcccaggcuggagugcagug
>unconservative_16_421617
acugcaaccucugccucccg
>unconservative_16_422763
ucucccucuguugccaggcug
>unconservative_16_423118
gccggucuugacagcaucugu
>unconservative_17_423923
gugugugcacgugugucugu
>unconservative_17_428856
uuuccgggcuguucgcuccugc
>unconservative_17_430919
ucugaugcugcucuggcuccgu
>unconservative_17_431636
uaaugccugaugaucugucacugu
>unconservative_17_433353
ugaguagcugggacuacaggc
>unconservative_17_435018
uacucuguggauauccccuugg
>unconservative_17_435312
ugcccaggcuggagugcagug
>unconservative_17_439537
aacguggccaaugugaucugg
>unconservative_17_440531
uagguucaagugauucuccug
>unconservative_17_443043
ucaggcuuugcaucccgggacg
>unconservative_17_443968
agcaccugccgagcacugaga
>unconservative_17_445177
gccacguagacagacgccuguu
>unconservative_17_445194
cuugaacccaggaggcggagguugu
>unconservative_17_445590
cccaggacuguggugaggau
>unconservative_17_445807
ugcccaggcuggagugcagug
>unconservative_17_446483
ccagcuacuugggaggcug
>unconservative_17_451212
ccugguucugccagcuccccug
>unconservative_17_451957
uuuccgggcuguucgcuccugc
>unconservative_17_453509
ccugggcucaagugaucugcuagc
>unconservative_17_455688
ugaguagcugggacuacaggc
>unconservative_17_456126
ugaguagcugggacuacaggc
>unconservative_17_456766
ccucgccgccgccucugcugc
>unconservative_17_461945
ugccugggauaggaagugagg
>unconservative_17_462962
cccaggagcugcgguccggagc
>unconservative_17_467392
cugucacgguaggagcucucccg
>unconservative_17_467574
acugcaaccucugccuccug
>unconservative_18_472817
aguuuugcucugucgcccagu
>unconservative_18_478419
ccagcuacuugggaggcug
>unconservative_18_480099
ugggaggcggagcuugcagug
>unconservative_18_486788
caccguuuuagaggcuggaagucug
>unconservative_18_493637
cgggcggcggcggcggcggcggggg
>unconservative_19_497267
ugaccucgcuggcccugcag
>unconservative_19_499371
acugcaaccucugccuccguu
>unconservative_19_499850
agcgggaagcggggcaggugu
>unconservative_19_502144
gugguugggggaucacugugg
>unconservative_19_503720
gugugugcaccugugucugucu
>unconservative_19_507075
cucaccucucaaacuuccucaga
>unconservative_19_510225
ugaaccccugccucugccuccag
>unconservative_19_511733
cacugcaaccucugccuccc
>unconservative_19_515500
uguccucuagaacucggcguuu
>unconservative_19_515640
cccgccgcccugugcccgcag
>unconservative_19_515784
ucagaaccgaccgccucccagc
>unconservative_19_517187
cuuugggaggcugaggcgggc
>unconservative_19_519074
cugcacuccagccugggca
>unconservative_19_519884
aauguaaggaaugugggaaagc
>unconservative_19_520058
aauguauggaaugugggaaagc
>unconservative_19_520068
aauguauggaaugugggaaagc
>unconservative_19_520407
ugagccacugugcccagccuc
>unconservative_19_520752
acugcaaccucugccucccg
>unconservative_19_523442
acauguugacucuccuaccugg
>unconservative_19_524852
ucucucuguugcccaggc
>unconservative_19_525448
ucugguguccucggcuggauuuc
>unconservative_19_526630
acugcaaccucugccucugg
>unconservative_19_527318
ugcucuauggucggguaccu
>unconservative_19_528128
uuggugggguggaggaggagaga
>unconservative_19_529041
ucucuggccaagccuccuucc
>unconservative_19_529338
acugcaaccuccaccuccugggu
>unconservative_1_100308
cacguguguguguagaacaa
>unconservative_1_10308
acugcaaccuccgccuccugggu
>unconservative_1_1375
uccaaucacacuucguugccug
>unconservative_1_14160
uacuguacuccagccugggcg
>unconservative_1_14199
ugcagaccccagcucauguag
>unconservative_1_15477
ccaguuacuugggaggcua
>unconservative_1_16254
agccucccagucuggccugagu
>unconservative_1_16492
ucuccugcagcucugacuugc
>unconservative_1_22664
aggccagagugcaguaguguga
>unconservative_1_22739
cacugcaaacucugccucc
>unconservative_1_26544
ugcaauggcaugaucucggcu
>unconservative_1_29207
cgugcaguaccaggcucuuggu
>unconservative_1_29447
cgugcaguuccaggcucuuggu
>unconservative_1_30331
cgugcaguuccaggcucuuggu
>unconservative_1_35791
ugggggucugagaauuugcauu
>unconservative_1_36507
auuucugaugcucuuccccugc
>unconservative_1_45577
caaaaacugugauuacuuuugc
>unconservative_1_52465
uuggacuuccaaagugcug
>unconservative_1_56625
ugagugaguggaaacugggagcu
>unconservative_1_57659
uuuuggggggucugccugggc
>unconservative_1_62894
uuaccaggcuggagugcagugg
>unconservative_1_6552
uggagucuugcccugucgcc
>unconservative_1_65885
ucaugagaguugugugagaaccgu
>unconservative_1_66520
uacauucucucucaucugc
>unconservative_1_67890
ccagcuacuugggaggcug
>unconservative_1_69229
ucuccugcagcucugacuugc
>unconservative_1_70210
acugcaaccuccaccuccugggu
>unconservative_1_75616
caggaggucgaggcuguagu
>unconservative_1_7799
cacccaggcuggagugcagugg
>unconservative_1_80714
cgugcaguuccaggcucuuggu
>unconservative_1_8249
gagucaagccuguccagaguu
>unconservative_1_83038
cgugcaguuccaggcucuuggu
>unconservative_1_90037
uauggaggucucugucuggcuu
>unconservative_1_90624
uauuuuuaguagagaugggguu
>unconservative_1_91252
ccucuccuaaccucgcucucg
>unconservative_1_97007
acugcaaccucugccuccug
>unconservative_1_97008
acugcaaccucugccuccug
>unconservative_1_97125
cugcacuccagccuggaaa
>unconservative_1_98096
uucagugucuggugaggguc
>unconservative_1_98568
uucagugucuggugaggggc
>unconservative_1_99931
ucugugcaguacucacccccuc
>unconservative_20_629070
gcggcggcggcggcggcggcggg
>unconservative_20_641771
cacccaggcuggagugcagugg
>unconservative_20_641873
ccucuuccuccagccucuga
>unconservative_20_642104
uccgggaugggcacucugcuc
>unconservative_20_642298
aaccaccagaucucaugagac
>unconservative_20_648983
aaggaggcuuuguaugugca
>unconservative_20_650920
ucugcagcccuggagcccccugu
>unconservative_20_651638
aaggccuguccucugggagug
>unconservative_20_653563
uuugacucuccagccucucu
>unconservative_20_655173
cccaggacaguuucagugaug
>unconservative_20_658605
agugagaggcuggugugggucu
>unconservative_21_659888
gaccucgccgucccgcccgcc
>unconservative_21_660164
gaccucgccgucccgcccgcc
>unconservative_21_660316
gaccucgccgucccgcccgcc
>unconservative_21_668352
ccugaaguagggacauucgga
>unconservative_21_673779
ggcgggcggcggagcggga
>unconservative_21_674151
uugcccaggcuggucucgaac
>unconservative_22_678126
gaaagcccgugggggaccuguuc
>unconservative_22_678234
ucugggcucaagugauccuccu
>unconservative_22_678825
aggagcgaaguugggcgggacu
>unconservative_22_678966
ugguccaacgacaggaguag
>unconservative_22_680770
ugaggcaucugggaagagaaagc
>unconservative_22_681831
uggucucucugaccuaggagga
>unconservative_22_683752
aaaaguaaucgcggucuuugcc
>unconservative_22_684341
gcugggcucaagugauccuccu
>unconservative_22_687597
gacaggcguguggcaggcaac
>unconservative_22_688681
cucaccccuguggcacucugggc
>unconservative_22_690726
acugcaaccucugccuccggu
>unconservative_22_692662
agcuuugcagguggugacuaga
>unconservative_22_693672
cuuugccucuggcucacccucu
>unconservative_22_695195
aaaaguaaucgcggucuuugcc
>unconservative_22_695801
acuccucugugacaggccugg
>unconservative_22_696176
aaaauuagucgggcguggugg
>unconservative_22_696775
aagucagggacucugggugcag
>unconservative_2_535171
ggcccaggcuggacugcagug
>unconservative_2_541469
ccugggcucaagagauccuccu
>unconservative_2_542264
cuguaauccuagcacuuugg
>unconservative_2_543028
aucugaaauuugaaaugguc
>unconservative_2_546108
uacucuguggauauccccuuga
>unconservative_2_546381
guuauagaaacugaggcucuu
>unconservative_2_562263
caguuccugcuacuuccugaag
>unconservative_2_563662
aaggauugcuugagcccagg
>unconservative_2_567619
acacaagugggccaaagagc
>unconservative_2_572170
gcccaggcuggagugcagugg
>unconservative_2_575063
cugcucuccccuucccuuccu
>unconservative_2_575431
cuaaggcgggcggaucaccug
>unconservative_2_578257
ugggcagaagggcagcugaca
>unconservative_2_583484
uuacagugagcugagaucgug
>unconservative_2_584685
guccccagacucucccgggcugu
>unconservative_2_586463
caaaaacugcaauuacuuuugu
>unconservative_2_586720
ccagcuacuugggaggcug
>unconservative_2_595327
uagaagccuauagauagaauau
>unconservative_2_596608
agggagguugaggcugcaguga
>unconservative_2_596705
agacaaccgggcccagagacu
>unconservative_2_599054
cucuccgccaccuccaccgcgg
>unconservative_2_602502
gaccuucugcuucccgggcugc
>unconservative_2_606068
cccaguaugguguuugagcucug
>unconservative_2_610109
uagggcccuggauauacaca
>unconservative_2_615175
ugcgcauuagauucucagaggag
>unconservative_2_617736
ugcccaggcuggagugcagug
>unconservative_2_625544
aaugaugcugagcacccuuuca
>unconservative_2_625660
acugcaaccucuaccuccgg
>unconservative_2_627643
acugcaaccucugccucccg
>unconservative_3_703632
cuacugcauuccagccugggu
>unconservative_3_707848
ccugccaucugugcucuucgu
>unconservative_3_709925
gcugcuuuugggauuccguugc
>unconservative_3_711109
ccuucucgagccuugagugugc
>unconservative_3_712289
agugacuggugagggucuag
>unconservative_3_719000
caaaaacuguaauuaccuuugc
>unconservative_3_722603
acugcaaccucugccugcgg
>unconservative_3_723288
agcuccuuggaucuaguggga
>unconservative_3_724881
gcuggaauuacagaugugagc
>unconservative_3_725049
acguguguguguauauauau
>unconservative_3_729745
cccggaccagcagcuguggagg
>unconservative_3_729802
aauugcccauacucugucauu
>unconservative_3_734046
acugccacuuguagucuuccuu
>unconservative_3_736880
gaagaguaauugugguuuug
>unconservative_3_739405
acugaggggaugaaggaucaggc
>unconservative_3_744421
cugcacucuagccugggca
>unconservative_3_746143
uguccaccuguuuaauuuuca
>unconservative_3_746680
ugccuugcccucucccucuag
>unconservative_3_756282
cuuuggaacuggguaacaggcag
>unconservative_3_756655
aaaaguaaucguggucuuugcc
>unconservative_3_760741
gagaaggagcugggcugaucuga
>unconservative_3_761938
cccagcacggcguuugagcucug
>unconservative_3_764265
uguuuagcauccuguagccugc
>unconservative_3_765806
acugcaaccucugccuccug
>unconservative_3_770702
gcuaggauuacaggcgugagc
>unconservative_3_774194
caaaaccacaauuacucuucc
>unconservative_4_774899
accuguccucugugagcaaga
>unconservative_4_778398
aaaggggacagcucacaggauu
>unconservative_4_781694
ugagaggcagagguugcaguug
>unconservative_4_781868
gugggagcuaagcuauggguau
>unconservative_4_783222
cgccgggcagcuuggagaaggc
>unconservative_4_783284
agauggggagaacucaaucuu
>unconservative_4_784218
cacccaggcuggagugcagugg
>unconservative_4_787075
uagacaccaccagaaaagg
>unconservative_4_789122
augcuuagaucuccccacuggu
>unconservative_4_792929
agggagacagagagcaagaga
>unconservative_4_793269
ccuauaagaaucuaaugcccca
>unconservative_4_794912
gaaggauuguuugagcccagg
>unconservative_4_797157
caaagggggugagcuggggaga
>unconservative_4_800856
ggcaggagaauggcgugaaccc
>unconservative_4_806542
cauggggaaaagcagugcuac
>unconservative_4_813143
gugggagcuaagcuauggguau
>unconservative_4_814649
agauggggagaacucaauccu
>unconservative_4_818724
acugcaaccucugccucccg
>unconservative_4_818946
ucugucccaggcccagacuu
>unconservative_4_818962
cgacgcgcuggggccccgcugc
>unconservative_4_820408
cugcacuccagccugggca
>unconservative_4_820529
augcuuagauccccccacuggu
>unconservative_4_823012
gcggcggcggcggcggcguuga
>unconservative_4_823678
gacauucggagcucuguaacu
>unconservative_4_826032
ccugggcucaagugauccuccu
>unconservative_4_826306
ccagcuacuugggaggcug
>unconservative_4_828375
ugugcccugagacugcuaagu
>unconservative_4_828619
uaggagguugaggcugcaguga
>unconservative_4_829975
uggcaucagauucucauaggag
>unconservative_5_839083
ucugugccuguagucccagcu
>unconservative_5_839319
uguuuucaggcuguuggga
>unconservative_5_840442
aaaguaaucgugguuuuugcc
>unconservative_5_842359
agugucugguguggguccug
>unconservative_5_844443
caguuccugcuacuuccugaag
>unconservative_5_849423
cuugggcuuuuacucugagug
>unconservative_5_856387
ccaggaugggagauaggaac
>unconservative_5_857895
ugcccaggcuggagugcagug
>unconservative_5_859217
ccugaggcucuauucccgaga
>unconservative_5_862635
aaccaucagaucgcaugagac
>unconservative_5_864424
aguaauauuggccugguagaaug
>unconservative_5_864697
cgcccaggcuggacugcagug
>unconservative_5_864750
gugcucugagcccuuuugu
>unconservative_5_867689
ucucuggauucucccucuuuc
>unconservative_5_873026
ugauggaccaccucuggu
>unconservative_5_873349
acuaggcuguuggcuuccaggaa
>unconservative_5_875269
cgugauagugaauaagucucaug
>unconservative_5_876198
ucugucacccaggcuggagug
>unconservative_5_878742
uggacauugugacacaucucugaac
>unconservative_5_880427
ucucucccuuucucugucucu
>unconservative_5_888188
cgccgcuuucugggcucgcuc
>unconservative_5_893424
ccucuccacucccagccccgga
>unconservative_5_893490
auugggauuacaggcgugagc
>unconservative_5_898111
ugcccaggcuggagugcagug
>unconservative_5_899133
cuguaaucccagcacuuugg
>unconservative_5_900158
ugggguuacaggugugag
>unconservative_5_901708
ugccaucuggugccagccuuu
>unconservative_5_901801
gacuugguaucgcggauugggauuu
>unconservative_6_904518
acauuaggauuagagacaaguuc
>unconservative_6_907614
aaaaguaaucguggucuuugcc
>unconservative_6_908344
uaggagaacauaagggaucaau
>unconservative_6_910014
ucugugggcuacguggacgacaccc
>unconservative_6_911257
uacuugaccuugacucucccuca
>unconservative_6_912259
gcuccacuuucaguucucuugc
>unconservative_6_923266
cuucuuauaaggacaccaguc
>unconservative_6_939435
ccugggcucaagugauccuccu
>unconservative_6_939801
ucaugagauuugggaggggcc
>unconservative_6_940487
aaaaguaaucguggucuuugcc
>unconservative_6_941237
uaggagaacauaagggaucaau
>unconservative_6_941883
cgcugcgggcuggagagcugc
>unconservative_6_946871
agaggaggaggaggaagu
>unconservative_6_948615
ugggauuuguaguaugaug
>unconservative_6_948639
ugggauuuguaguaugaug
>unconservative_6_949155
ccuggccucaagugauccuccu
>unconservative_6_949410
cucuagacugggcaacagagg
>unconservative_6_955361
gguggagguugcagugagcug
>unconservative_6_956715
acccagguuggagugcagugg
>unconservative_6_957327
aucugggucugcgugaguaac
>unconservative_6_958901
guggggccugagauucugcauu
>unconservative_6_962773
agaggauuguuugagcccaga
>unconservative_6_964928
ggcggcgggcgggggaggggc
>unconservative_6_966044
acugcaaccuccaccuccugggu
>unconservative_7_1002353
ucggcugugggguccuguggugu
>unconservative_7_1002508
ccugggcucaagugauccuccc
>unconservative_7_1004110
gcccaggcuggagugcagugg
>unconservative_7_1006949
aggccacaagcucugcaccca
>unconservative_7_1014535
ccugggcucaugugauccuccu
>unconservative_7_1020101
ggaugcauggggcccaggagc
>unconservative_7_1020660
ccagccugggcgacagagug
>unconservative_7_1024756
aaguaugaaguagcugacgucgg
>unconservative_7_1025108
cccaggagcugcgguccggagc
>unconservative_7_1025476
acugcaaccucugccucccg
>unconservative_7_1026556
cccguggcuucugcuccagaga
>unconservative_7_970563
ccugggcucaagugauccuccc
>unconservative_7_973214
ccugggcucaagugauccucuu
>unconservative_7_978882
uggccucaagugauccuccca
>unconservative_7_987639
caggggaggaggugagugcag
>unconservative_7_989561
ccugggcucaagugauccucca
>unconservative_7_993616
gcccacugcuucacuugacuag
>unconservative_7_993888
uacucuguggauauccccuugg
>unconservative_7_996336
agaagggucagaauacugagggu
>unconservative_7_999537
gcuguguugacugggagagcgu
>unconservative_8_1035084
acugcaaccuccaccuccugggu
>unconservative_8_1037540
uucugggcugacuguggggga
>unconservative_8_1037697
gccuaggcuggagugcagugu
>unconservative_8_1049867
cacugcaaccucugccuccc
>unconservative_8_1051984
ccagcuacuugggaggcug
>unconservative_8_1052493
uccaguucugugucugccacu
>unconservative_8_1055515
uggaguguauuggcaugauca
>unconservative_8_1055814
agaggauuguuugagcccagg
>unconservative_8_1059977
acgagggcuccauuucuguaa
>unconservative_8_1073234
ugucuguugugggugagcuguug
>unconservative_8_1074299
cgggagguugaggcugcaguga
>unconservative_8_1074654
cacccaggcuggagugcagugg
>unconservative_8_1075298
uccuaugagaaucuaaugcu
>unconservative_8_1077740
uuauccuccaguagacuaggga
>unconservative_8_1080506
uuagagcuucaaccuccagug
>unconservative_8_1081116
acaugagauuugggaggggcc
>unconservative_8_1081644
ucuguagcuugucuguuuac
>unconservative_8_1085209
aggcggguggaucacgaggu
>unconservative_8_1085940
ugggagguugagacugcaguga
>unconservative_9_1089223
cacccaggcuggagugcagugg
>unconservative_9_1097591
gguggggguuguagugagcug
>unconservative_9_1104938
ccuggcuuccuucuuucacucu
>unconservative_9_1107535
ugcccaggcuggagugcagug
>unconservative_9_1112419
acuguaaccucugccuccggu
>unconservative_9_1118686
cugccuguacaugugaacguuc
>unconservative_9_1118864
ccguaccugaguucucaaccu
>unconservative_9_1125462
cugggauuacaggugugagc
>unconservative_9_1125484
uucucccaacgucccugccaga
>unconservative_9_1126366
gccucucuccucccgccggac
>unconservative_9_1128383
aggcauuagauucucauaa
>unconservative_9_1129814
cgugugccuguagucccagcg
>unconservative_9_1132672
ccugggcucaagugauccuccc
>unconservative_9_1133841
aacgugccugagcucauccug
>unconservative_9_1136439
augcacuccagccuggaca
>unconservative_X_1141513
cuggcggcggcggggcugugc
>unconservative_X_1147543
ggaggaucguuugagcccagg
>unconservative_X_1147946
ugcucacagaucuggggaaccucu
>unconservative_X_1148241
acugcaaccucuuccuccgg
>unconservative_X_1148982
ugcucacagaucuagggaaccucu
>unconservative_X_1149019
aucgggguucgccgcaggcu
>unconservative_X_1150745
auuuaggccuguauaaucaugg
>unconservative_X_1160755
acuccucauuuguaaacucag
>unconservative_X_1166198
ugggauguuucugggugguu
>unconservative_X_1167581
ccagcuacuugggaggcua
>unconservative_X_1168834
uaccagugaggcugacagaug
>unconservative_X_1174141
aacacagggaagggggaacug
>unconservative_X_1174640
ccccccggagcggcccugaga
>unconservative_X_1175070
uucagugucuggugaggggc
>unconservative_X_1175503
ugcucacagaucuagggaaccucu
>unconservative_X_1175541
ugcucacagaucuggggaaccucu
>unconservative_X_1175683
cuggaggaaguggggcaagaagg
>unconservative_X_1176469
aagccccucacugcccugggcaggc
>unconservative_X_1177378
auuuaggccuguauaaucaugg
>unconservative_X_1182635
acgccggcgaccagugacuggg
>unconservative_X_1182876
ggcggcggcggcggcggcggcggca
>unconservative_X_1187506
acuccucaucuguaaacucag
